# Supplementary material for: Human Salivary Micro-RNA in Patients with Parotid Salivary Gland Neoplasms
Source: PLoS One. 2015 Nov 6;10(11):e0142264. doi: 10.1371/journal.pone.0142264 (PMC4636154; doi:10.1371/journal.pone.0142264)
Supplement: S1 Table — In the discovery phase, the expression of miRNAs in whole saliva from patients with a parotid gland neoplasm (n = 20) were compared to the expression of miRNAs in whole saliva from controls (n = 10). (XLSX) [file pone.0142264.s001.xlsx]

## Sheet: supplemental data 1
Supplementary Table S1: Average Ct and average ΔCt values from the discovery phase. In the discovery phase, the expression of miRNAs in whole saliva from patients with a parotid gland neoplasm (n=20) were compared to the expression of miRNAs in whole saliva from controls with non-neoplastic parotid glands (n=10).
	samples from healthy controls																				samples from patients with a parotid gland neoplasm
MiRNA	Avg. Ct	Avg. ΔCt	Avg. Ct	Avg. ΔCt	Avg. Ct	Avg. ΔCt	Avg. Ct	Avg. ΔCt	Avg. Ct	Avg. ΔCt	Avg. Ct	Avg. ΔCt	Avg. Ct	Avg. ΔCt	Avg. Ct	Avg. ΔCt	Avg. Ct	Avg. ΔCt	Avg. Ct	Avg. ΔCt	Avg. Ct	Avg. ΔCt	Avg. Ct	Avg. ΔCt	Avg. Ct	Avg. ΔCt	Avg. Ct	Avg. ΔCt	Avg. Ct	Avg. ΔCt	Avg. Ct	Avg. ΔCt	Avg. Ct	Avg. ΔCt	Avg. Ct	Avg. ΔCt	Avg. Ct	Avg. ΔCt	Avg. Ct	Avg. ΔCt	Avg. Ct	Avg. ΔCt	Avg. Ct	Avg. ΔCt	Avg. Ct	Avg. ΔCt	Avg. Ct	Avg. ΔCt	Avg. Ct
ath-miR159a	40	19.278	40	20.221	40	20.035	40	19.089	40	21.549	40	21.96	40	21.935	40	20.529	40	23.925	40	24.093	40	20.953	40	21.807	40	20.82	40	20.67	40	18.792	40	17.518	28.857	4.756	40	16.126	40	19.349	40	23.23	40	16.422	40	21.059	40	16.611	40	22.284	40
dme-miR-7	29.873	9.151	30.603	10.824	33.998	14.033	28.101	7.19	32.117	13.666	29.704	11.664	32.244	14.179	30.484	11.013	35.385	19.31	28.965	13.058	30.329	11.282	28.981	10.788	29.866	10.686	40	20.67	40	18.792	40	17.518	40	15.899	40	16.126	40	19.349	28.04	11.27	30.019	6.441	27.775	8.834	30.763	7.374	27.865	10.149	26.151
hsa-let-7a	40	19.278	25.968	6.189	40	20.035	24.389	3.478	24.355	5.904	40	21.96	23.806	5.741	40	20.529	40	23.925	24.013	8.106	40	20.953	40	21.807	40	20.82	40	20.67	40	18.792	40	17.518	40	15.899	40	16.126	40	19.349	40	23.23	40	16.422	40	21.059	40	16.611	40	22.284	40
hsa-let-7a#	38.3	17.578	40	20.221	39.962	19.997	38.418	17.507	40	21.549	40	21.96	40	21.935	40	20.529	40	23.925	40	24.093	40	20.953	40	21.807	40	20.82	40	20.67	40	18.792	40	17.518	40	15.899	40	16.126	40	19.349	40	23.23	40	16.422	40	21.059	40	16.611	40	22.284	40
hsa-let-7b	25.604	4.882	24.229	4.45	25.955	5.99	22.815	1.904	23.397	4.946	23.577	5.537	22.099	4.034	23.985	4.514	25.028	8.953	21.992	6.085	23.756	4.709	40	21.807	40	20.82	40	20.67	40	18.792	28.962	6.48	40	15.899	40	16.126	40	19.349	40	23.23	40	16.422	40	21.059	40	16.611	40	22.284	40
hsa-let-7b#	38.428	17.706	40	20.221	40	20.035	38.298	17.387	40	21.549	40	21.96	40	21.935	40	20.529	40	23.925	40	24.093	40	20.953	40	21.807	40	20.82	40	20.67	40	18.792	40	17.518	40	15.899	40	16.126	40	19.349	40	23.23	40	16.422	40	21.059	40	16.611	40	22.284	40
hsa-let-7c	27.558	6.836	25.883	6.104	26.828	6.863	24.45	3.539	25.449	6.998	25.048	7.008	25.187	7.122	25.023	5.552	26.967	10.892	25.978	10.071	23.504	4.457	23.232	5.039	26.589	7.409	27.486	8.156	28.124	6.916	26.727	4.245	27.037	2.936	24.725	0.851	24.862	4.211	27.005	10.235	30.112	6.534	25.895	6.954	23.74	0.351	31.535	13.819	25.581
hsa-let-7c#	38.428	17.706	40	20.221	40	20.035	38.298	17.387	40	21.549	40	21.96	40	21.935	40	20.529	40	23.925	40	24.093	40	20.953	40	21.807	40	20.82	40	20.67	40	18.792	40	17.518	40	15.899	40	16.126	40	19.349	40	23.23	34.013	10.435	27.862	8.921	26.851	3.462	30.58	12.864	28.893
hsa-let-7d	27.506	6.784	26.345	6.566	29.011	9.046	25.973	5.062	25.697	7.246	25.053	7.013	24.826	6.761	26.063	6.592	26.443	10.368	25.976	10.069	40	20.953	28.017	9.824	40	20.82	40	20.67	40	18.792	40	17.518	40	15.899	40	16.126	40	19.349	40	23.23	31.434	7.856	24.821	5.88	25.178	1.789	31.185	13.469	24.113
hsa-let-7e	24.952	4.23	24.128	4.349	25.802	5.837	22.956	2.045	23.396	4.945	22.454	4.414	22.598	4.533	23.996	4.525	23.391	7.316	22.985	7.078	24.04	4.993	40	21.807	40	20.82	40	20.67	40	18.792	29.759	7.277	40	15.899	40	16.126	40	19.349	40	23.23	40	16.422	40	21.059	40	16.611	40	22.284	40
hsa-let-7e#	38.428	17.706	40	20.221	40	20.035	38.298	17.387	40	21.549	40	21.96	40	21.935	40	20.529	40	23.925	40	24.093	40	20.953	32.891	14.698	40	20.82	40	20.67	40	18.792	40	17.518	40	15.899	40	16.126	40	19.349	40	23.23	40	16.422	40	21.059	40	16.611	40	22.284	40
hsa-let-7f	40	19.278	40	20.221	40	20.035	40	19.089	40	21.549	40	21.96	40	21.935	40	20.529	40	23.925	40	24.093	40	20.953	40	21.807	40	20.82	40	20.67	40	18.792	40	17.518	40	15.899	40	16.126	40	19.349	40	23.23	40	16.422	24.344	5.403	24.016	0.627	29.661	11.945	22.834
hsa-let-7f-1#	38.428	17.706	40	20.221	40	20.035	38.298	17.387	40	21.549	40	21.96	40	21.935	40	20.529	40	23.925	40	24.093	40	20.953	40	21.807	40	20.82	40	20.67	40	18.792	40	17.518	40	15.899	40	16.126	40	19.349	40	23.23	40	16.422	40	21.059	40	16.611	40	22.284	40
hsa-let-7f-2#	38.428	17.706	34.329	14.55	40	20.035	38.298	17.387	40	21.549	40	21.96	40	21.935	40	20.529	40	23.925	30.941	15.034	40	20.953	40	21.807	40	20.82	40	20.67	27.098	5.89	40	17.518	40	15.899	40	16.126	40	19.349	40	23.23	40	16.422	40	21.059	40	16.611	40	22.284	40
hsa-let-7g	27.996	7.274	26.25	6.471	27.879	7.914	25.635	4.724	25.795	7.344	24.415	6.375	24.746	6.681	26.704	7.233	25.645	9.57	24.998	9.091	26.901	7.854	27.662	9.469	40	20.82	40	20.67	40	18.792	40	17.518	40	15.899	40	16.126	40	19.349	26.04	9.27	40	16.422	40	21.059	40	16.611	40	22.284	40
hsa-let-7g#	38.428	17.706	40	20.221	40	20.035	38.298	17.387	40	21.549	40	21.96	40	21.935	40	20.529	40	23.925	40	24.093	40	20.953	40	21.807	40	20.82	40	20.67	40	18.792	40	17.518	40	15.899	40	16.126	40	19.349	40	23.23	40	16.422	40	21.059	40	16.611	40	22.284	40
hsa-let-7i#	38.428	17.706	40	20.221	40	20.035	38.298	17.387	40	21.549	40	21.96	40	21.935	40	20.529	40	23.925	40	24.093	40	20.953	40	21.807	40	20.82	40	20.67	40	18.792	40	17.518	40	15.899	40	16.126	40	19.349	40	23.23	32.027	8.449	26.086	7.145	25.019	1.63	34.026	16.31	26.44
hsa-miR-1	40	19.278	40	20.221	40	20.035	40	19.089	40	21.549	40	21.96	40	21.935	40	20.529	40	23.925	40	24.093	40	20.953	40	21.807	31.974	12.794	40	20.67	40	18.792	40	17.518	40	15.899	40	16.126	40	19.349	40	23.23	34.28	10.702	30.876	11.935	40	16.611	28.79	11.074	40
hsa-miR-100	26.612	5.89	27.753	7.974	27.872	7.907	25.587	4.676	25.547	7.096	27.246	9.206	26.62	8.555	26.14	6.669	28.001	11.926	25.953	10.046	25.327	6.28	24.085	5.892	40	20.82	40	20.67	27.917	6.709	27.558	5.076	40	15.899	40	16.126	25.128	4.477	40	23.23	40	16.422	40	21.059	40	16.611	40	22.284	40
hsa-miR-100#	38.428	17.706	40	20.221	40	20.035	38.298	17.387	40	21.549	40	21.96	40	21.935	40	20.529	40	23.925	37.048	21.141	40	20.953	40	21.807	40	20.82	33.992	14.662	40	18.792	40	17.518	40	15.899	40	16.126	40	19.349	40	23.23	40	16.422	40	21.059	40	16.611	40	22.284	40
hsa-miR-101	29.667	8.945	28.974	9.195	30.55	10.585	28.269	7.358	29.51	11.059	27.316	9.276	28.168	10.103	28.965	9.494	27.556	11.481	27.967	12.06	27.139	8.092	26.256	8.063	27.739	8.559	40	20.67	40	18.792	32.585	10.103	32.266	8.165	40	16.126	30.013	9.362	30.998	14.228	36.02	12.442	25.639	6.698	26.278	2.889	33.399	15.683	25.498
hsa-miR-101#	38.428	17.706	40	20.221	40	20.035	38.298	17.387	40	21.549	40	21.96	40	21.935	40	20.529	40	23.925	40	24.093	40	20.953	40	21.807	40	20.82	40	20.67	40	18.792	40	17.518	40	15.899	40	16.126	40	19.349	40	23.23	33.078	9.5	40	21.059	40	16.611	40	22.284	40
hsa-miR-103a	26.647	5.925	24.622	4.843	27.707	7.742	24.199	3.288	24.586	6.135	23.65	5.61	24.02	5.955	25.961	6.49	25.408	9.333	23.998	8.091	40	20.953	40	21.807	40	20.82	40	20.67	40	18.792	40	17.518	40	15.899	40	16.126	40	19.349	40	23.23	40	16.422	40	21.059	40	16.611	40	22.284	40
hsa-miR-105	40	19.278	40	20.221	40	20.035	40	19.089	40	21.549	40	21.96	40	21.935	40	20.529	40	23.925	40	24.093	40	20.953	40	21.807	40	20.82	40	20.67	40	18.792	40	17.518	40	15.899	40	16.126	40	19.349	40	23.23	40	16.422	40	21.059	40	16.611	40	22.284	40
hsa-miR-105#	38.428	17.706	40	20.221	40	20.035	38.298	17.387	40	21.549	40	21.96	40	21.935	40	20.529	40	23.925	40	24.093	40	20.953	40	21.807	40	20.82	40	20.67	40	18.792	40	17.518	40	15.899	40	16.126	40	19.349	40	23.23	40	16.422	40	21.059	40	16.611	40	22.284	40
hsa-miR-106a	22.973	2.251	20.88	1.101	22.959	2.994	20.96	0.049	21.308	2.857	20.582	2.542	20.22	2.155	20.903	1.432	20.627	4.552	19.944	4.037	20.914	1.867	19.022	0.829	21.546	2.366	40	20.67	21.914	0.706	23.685	1.203	21.918	-2.183	40	16.126	21.903	1.252	22.062	5.292	40	16.422	40	21.059	40	16.611	40	22.284	40
hsa-miR-106a#	38.428	17.706	40	20.221	40	20.035	38.298	17.387	40	21.549	40	21.96	40	21.935	40	20.529	40	23.925	40	24.093	40	20.953	40	21.807	40	20.82	40	20.67	40	18.792	40	17.518	40	15.899	40	16.126	40	19.349	40	23.23	33.976	10.398	31.399	12.458	35.81	12.421	40	22.284	40
hsa-miR-106b	25.498	4.776	23.455	3.676	25.646	5.681	23.747	2.836	23.405	4.954	22.953	4.913	22.74	4.675	23.665	4.194	22.913	6.838	22.957	7.05	25.637	6.59	24.952	6.759	25.819	6.639	26.798	7.468	26.692	5.484	29.507	7.025	28.356	4.255	27.943	4.069	25.82	5.169	24.969	8.199	27.392	3.814	20.251	1.31	20.119	-3.27	28.034	10.318	21.599
hsa-miR-106b#	38.428	17.706	30.756	10.977	40	20.035	38.298	17.387	40	21.549	40	21.96	30.352	12.287	29.501	10.03	40	23.925	25.99	10.083	40	20.953	40	21.807	40	20.82	40	20.67	40	18.792	40	17.518	40	15.899	40	16.126	40	19.349	40	23.23	40	16.422	40	21.059	40	16.611	40	22.284	40
hsa-miR-107	40	19.278	40	20.221	40	20.035	40	19.089	28.452	10.001	29.04	11	40	21.935	40	20.529	29.485	13.41	40	24.093	40	20.953	40	21.807	40	20.82	40	20.67	40	18.792	40	17.518	40	15.899	40	16.126	40	19.349	40	23.23	34.456	10.878	25.244	6.303	24.778	1.389	33.383	15.667	26.123
hsa-miR-10a	40	19.278	40	20.221	40	20.035	40	19.089	40	21.549	40	21.96	40	21.935	40	20.529	40	23.925	29.932	14.025	40	20.953	40	21.807	40	20.82	40	20.67	40	18.792	40	17.518	40	15.899	40	16.126	40	19.349	40	23.23	40	16.422	40	21.059	40	16.611	40	22.284	40
hsa-miR-10a#	38.428	17.706	40	20.221	40	20.035	38.298	17.387	40	21.549	40	21.96	40	21.935	40	20.529	40	23.925	40	24.093	40	20.953	40	21.807	40	20.82	40	20.67	40	18.792	40	17.518	40	15.899	40	16.126	40	19.349	40	23.23	29.648	6.07	29.401	10.46	40	16.611	40	22.284	40
hsa-miR-10b	40	19.278	40	20.221	40	20.035	40	19.089	40	21.549	40	21.96	40	21.935	40	20.529	40	23.925	40	24.093	40	20.953	40	21.807	40	20.82	40	20.67	40	18.792	40	17.518	40	15.899	40	16.126	40	19.349	40	23.23	40	16.422	40	21.059	40	16.611	40	22.284	40
hsa-miR-10b#	38.428	17.706	40	20.221	40	20.035	38.298	17.387	40	21.549	40	21.96	40	21.935	32.716	13.245	40	23.925	40	24.093	40	20.953	40	21.807	40	20.82	40	20.67	40	18.792	40	17.518	40	15.899	40	16.126	40	19.349	29.098	12.328	40	16.422	40	21.059	40	16.611	40	22.284	40
hsa-miR-1178	38.428	17.706	40	20.221	40	20.035	38.298	17.387	40	21.549	40	21.96	40	21.935	40	20.529	40	23.925	40	24.093	40	20.953	40	21.807	40	20.82	40	20.67	40	18.792	40	17.518	40	15.899	40	16.126	40	19.349	40	23.23	40	16.422	40	21.059	40	16.611	40	22.284	40
hsa-miR-1179	38.428	17.706	40	20.221	40	20.035	38.298	17.387	40	21.549	40	21.96	40	21.935	40	20.529	40	23.925	40	24.093	29.665	10.618	40	21.807	40	20.82	30.903	11.573	40	18.792	40	17.518	40	15.899	40	16.126	40	19.349	40	23.23	40	16.422	40	21.059	40	16.611	40	22.284	40
hsa-miR-1180	29.281	8.559	29.804	10.025	31.355	11.39	26.467	5.556	30.856	12.405	33.933	15.893	31.715	13.65	29.148	9.677	38.434	22.359	29.995	14.088	40	20.953	40	21.807	40	20.82	29.07	9.74	40	18.792	40	17.518	40	15.899	40	16.126	40	19.349	40	23.23	29.892	6.314	40	21.059	35.257	11.868	40	22.284	40
hsa-miR-1182	38.428	17.706	40	20.221	40	20.035	38.298	17.387	40	21.549	40	21.96	40	21.935	40	20.529	40	23.925	40	24.093	40	20.953	40	21.807	40	20.82	40	20.67	40	18.792	40	17.518	40	15.899	40	16.126	40	19.349	40	23.23	40	16.422	40	21.059	40	16.611	40	22.284	40
hsa-miR-1183	38.428	17.706	40	20.221	40	20.035	38.298	17.387	29.98	11.529	40	21.96	30.779	12.714	40	20.529	40	23.925	27.006	11.099	21.902	2.855	16.77	-1.423	40	20.82	20.277	0.947	21.03	-0.178	40	17.518	40	15.899	40	16.126	40	19.349	22.036	5.266	29.974	6.396	24.513	5.572	31.199	7.81	22.919	5.203	21.483
hsa-miR-1184	38.428	17.706	40	20.221	40	20.035	38.298	17.387	40	21.549	40	21.96	40	21.935	40	20.529	40	23.925	40	24.093	40	20.953	40	21.807	40	20.82	40	20.67	40	18.792	40	17.518	40	15.899	40	16.126	40	19.349	40	23.23	40	16.422	40	21.059	40	16.611	40	22.284	40
hsa-miR-1197	38.428	17.706	40	20.221	40	20.035	38.298	17.387	40	21.549	40	21.96	40	21.935	40	20.529	40	23.925	40	24.093	40	20.953	40	21.807	33.971	14.791	40	20.67	40	18.792	40	17.518	40	15.899	40	16.126	40	19.349	40	23.23	40	16.422	40	21.059	40	16.611	40	22.284	40
hsa-miR-1200	38.428	17.706	40	20.221	40	20.035	38.298	17.387	40	21.549	40	21.96	40	21.935	40	20.529	40	23.925	40	24.093	40	20.953	40	21.807	40	20.82	40	20.67	40	18.792	40	17.518	40	15.899	40	16.126	40	19.349	40	23.23	40	16.422	40	21.059	40	16.611	40	22.284	40
hsa-miR-1201	38.428	17.706	40	20.221	40	20.035	38.298	17.387	40	21.549	40	21.96	38.227	20.162	40	20.529	40	23.925	40	24.093	40	20.953	40	21.807	40	20.82	40	20.67	40	18.792	40	17.518	40	15.899	40	16.126	40	19.349	40	23.23	40	16.422	40	21.059	33.976	10.587	40	22.284	40
hsa-miR-1203	38.428	17.706	40	20.221	40	20.035	38.298	17.387	40	21.549	40	21.96	40	21.935	40	20.529	40	23.925	40	24.093	40	20.953	40	21.807	40	20.82	40	20.67	40	18.792	40	17.518	40	15.899	40	16.126	40	19.349	40	23.23	40	16.422	40	21.059	40	16.611	40	22.284	40
hsa-miR-1204	38.428	17.706	40	20.221	40	20.035	38.298	17.387	40	21.549	40	21.96	40	21.935	40	20.529	40	23.925	40	24.093	40	20.953	40	21.807	40	20.82	40	20.67	40	18.792	40	17.518	40	15.899	40	16.126	40	19.349	40	23.23	40	16.422	40	21.059	40	16.611	40	22.284	40
hsa-miR-1205	38.428	17.706	40	20.221	40	20.035	38.298	17.387	40	21.549	40	21.96	40	21.935	40	20.529	40	23.925	40	24.093	40	20.953	40	21.807	40	20.82	40	20.67	40	18.792	40	17.518	40	15.899	40	16.126	40	19.349	40	23.23	40	16.422	40	21.059	40	16.611	40	22.284	40
hsa-miR-1206	38.428	17.706	40	20.221	40	20.035	38.298	17.387	40	21.549	40	21.96	40	21.935	40	20.529	40	23.925	40	24.093	40	20.953	40	21.807	40	20.82	40	20.67	40	18.792	40	17.518	40	15.899	40	16.126	40	19.349	40	23.23	40	16.422	40	21.059	40	16.611	40	22.284	40
hsa-miR-1208	38.428	17.706	40	20.221	40	20.035	38.298	17.387	40	21.549	40	21.96	40	21.935	40	20.529	40	23.925	40	24.093	40	20.953	40	21.807	40	20.82	40	20.67	40	18.792	40	17.518	40	15.899	40	16.126	40	19.349	40	23.23	29.904	6.326	40	21.059	30.094	6.705	40	22.284	40
hsa-miR-122	40	19.278	40	20.221	40	20.035	40	19.089	40	21.549	40	21.96	40	21.935	40	20.529	40	23.925	40	24.093	40	20.953	40	21.807	40	20.82	40	20.67	40	18.792	40	17.518	40	15.899	40	16.126	40	19.349	40	23.23	40	16.422	40	21.059	40	16.611	40	22.284	40
hsa-miR-122#	34.398	13.676	36.504	16.725	40	20.035	38.298	17.387	40	21.549	40	21.96	40	21.935	40	20.529	40	23.925	33.965	18.058	40	20.953	31.973	13.78	40	20.82	40	20.67	40	18.792	40	17.518	40	15.899	40	16.126	40	19.349	40	23.23	40	16.422	40	21.059	40	16.611	40	22.284	40
hsa-miR-1224-3P	38.428	17.706	40	20.221	40	20.035	38.298	17.387	40	21.549	40	21.96	40	21.935	40	20.529	40	23.925	40	24.093	40	20.953	40	21.807	40	20.82	40	20.67	40	18.792	40	17.518	40	15.899	40	16.126	40	19.349	40	23.23	40	16.422	40	21.059	40	16.611	40	22.284	40
hsa-miR-1225-3P	38.428	17.706	40	20.221	40	20.035	38.298	17.387	40	21.549	40	21.96	40	21.935	40	20.529	40	23.925	40	24.093	40	20.953	40	21.807	35.016	15.836	40	20.67	40	18.792	40	17.518	40	15.899	40	16.126	40	19.349	40	23.23	33.694	10.116	40	21.059	34.954	11.565	40	22.284	40
hsa-miR-1226#	38.428	17.706	40	20.221	40	20.035	38.298	17.387	40	21.549	40	21.96	40	21.935	40	20.529	40	23.925	40	24.093	40	20.953	40	21.807	40	20.82	40	20.67	40	18.792	40	17.518	40	15.899	40	16.126	40	19.349	40	23.23	40	16.422	40	21.059	35.944	12.555	40	22.284	40
hsa-miR-1227	38.428	17.706	36.346	16.567	40	20.035	38.298	17.387	40	21.549	40	21.96	40	21.935	40	20.529	40	23.925	40	24.093	26.473	7.426	26.518	8.325	31.023	11.843	25.46	6.13	28.032	6.824	40	17.518	31.664	7.563	40	16.126	27.239	6.588	26.973	10.203	30.873	7.295	27.058	8.117	40	16.611	25.604	7.888	24.638
hsa-miR-1228#	38.428	17.706	40	20.221	40	20.035	38.298	17.387	40	21.549	40	21.96	40	21.935	40	20.529	40	23.925	40	24.093	40	20.953	40	21.807	40	20.82	40	20.67	40	18.792	40	17.518	40	15.899	40	16.126	40	19.349	40	23.23	40	16.422	40	21.059	40	16.611	40	22.284	40
hsa-miR-1233	38.428	17.706	40	20.221	40	20.035	38.298	17.387	40	21.549	40	21.96	40	21.935	40	20.529	40	23.925	22.021	6.114	20.892	1.845	40	21.807	40	20.82	19.697	0.367	20.244	-0.964	40	17.518	40	15.899	40	16.126	21.07	0.419	20.032	3.262	25.619	2.041	22.077	3.136	27.993	4.604	40	22.284	19.436
hsa-miR-1236	38.428	17.706	40	20.221	40	20.035	38.298	17.387	40	21.549	40	21.96	40	21.935	40	20.529	40	23.925	40	24.093	40	20.953	40	21.807	40	20.82	40	20.67	40	18.792	40	17.518	40	15.899	40	16.126	40	19.349	40	23.23	40	16.422	40	21.059	40	16.611	40	22.284	40
hsa-miR-1238	38.428	17.706	40	20.221	40	20.035	38.298	17.387	40	21.549	40	21.96	40	21.935	40	20.529	40	23.925	40	24.093	40	20.953	40	21.807	40	20.82	40	20.67	40	18.792	40	17.518	40	15.899	40	16.126	40	19.349	40	23.23	40	16.422	40	21.059	40	16.611	40	22.284	40
hsa-miR-124#	38.428	17.706	40	20.221	40	20.035	38.298	17.387	40	21.549	40	21.96	40	21.935	40	20.529	40	23.925	40	24.093	40	20.953	40	21.807	40	20.82	40	20.67	40	18.792	40	17.518	40	15.899	40	16.126	40	19.349	40	23.23	40	16.422	40	21.059	40	16.611	40	22.284	40
hsa-miR-1243	32.199	11.477	40	20.221	40	20.035	38.298	17.387	36.039	17.588	40	21.96	40	21.935	36.541	17.07	40	23.925	35.971	20.064	28.795	9.748	26.593	8.4	28.751	9.571	29.916	10.586	29.655	8.447	40	17.518	40	15.899	40	16.126	28.594	7.943	24.961	8.191	35.832	12.254	26.088	7.147	32.921	9.532	24.948	7.232	23.572
hsa-miR-1244	32.926	12.204	35.396	15.617	33.357	13.392	29.851	8.94	33.87	15.419	38.409	20.369	35.744	17.679	40	20.529	39.423	23.348	31.966	16.059	29.454	10.407	28.482	10.289	29.174	9.994	28.294	8.964	40	18.792	29.232	6.75	40	15.899	40	16.126	29.964	9.313	27.952	11.182	29.012	5.434	28.527	9.586	31.259	7.87	28.007	10.291	26.221
hsa-miR-1245	38.428	17.706	40	20.221	40	20.035	38.298	17.387	40	21.549	40	21.96	40	21.935	40	20.529	40	23.925	40	24.093	40	20.953	40	21.807	40	20.82	40	20.67	40	18.792	40	17.518	40	15.899	40	16.126	40	19.349	40	23.23	40	16.422	40	21.059	40	16.611	40	22.284	40
hsa-miR-1247	38.428	17.706	40	20.221	40	20.035	38.298	17.387	40	21.549	40	21.96	40	21.935	40	20.529	40	23.925	40	24.093	40	20.953	40	21.807	40	20.82	40	20.67	40	18.792	40	17.518	40	15.899	40	16.126	40	19.349	40	23.23	40	16.422	40	21.059	40	16.611	40	22.284	40
hsa-miR-1248	38.428	17.706	40	20.221	40	20.035	38.298	17.387	40	21.549	40	21.96	40	21.935	40	20.529	40	23.925	40	24.093	40	20.953	40	21.807	40	20.82	40	20.67	40	18.792	40	17.518	40	15.899	40	16.126	40	19.349	40	23.23	40	16.422	40	21.059	40	16.611	40	22.284	40
hsa-miR-1249	30.341	9.619	30.002	10.223	30.368	10.403	28.862	7.951	40	21.549	40	21.96	32.165	14.1	29.561	10.09	40	23.925	40	24.093	40	20.953	40	21.807	40	20.82	40	20.67	40	18.792	40	17.518	40	15.899	40	16.126	40	19.349	40	23.23	40	16.422	40	21.059	34.032	10.643	40	22.284	40
hsa-miR-1250	38.428	17.706	40	20.221	40	20.035	38.298	17.387	40	21.549	40	21.96	40	21.935	40	20.529	40	23.925	40	24.093	40	20.953	40	21.807	40	20.82	40	20.67	40	18.792	40	17.518	40	15.899	40	16.126	40	19.349	40	23.23	40	16.422	40	21.059	40	16.611	40	22.284	40
hsa-miR-1251	38.428	17.706	40	20.221	40	20.035	38.298	17.387	40	21.549	40	21.96	40	21.935	40	20.529	40	23.925	40	24.093	40	20.953	40	21.807	40	20.82	40	20.67	40	18.792	40	17.518	40	15.899	40	16.126	40	19.349	40	23.23	40	16.422	40	21.059	40	16.611	40	22.284	40
hsa-miR-1252	38.428	17.706	40	20.221	40	20.035	38.298	17.387	40	21.549	40	21.96	40	21.935	40	20.529	40	23.925	40	24.093	40	20.953	40	21.807	40	20.82	40	20.67	40	18.792	40	17.518	40	15.899	40	16.126	40	19.349	40	23.23	40	16.422	40	21.059	40	16.611	40	22.284	40
hsa-miR-1253	38.428	17.706	40	20.221	40	20.035	38.298	17.387	40	21.549	40	21.96	40	21.935	40	20.529	40	23.925	40	24.093	40	20.953	40	21.807	40	20.82	40	20.67	40	18.792	40	17.518	40	15.899	40	16.126	40	19.349	40	23.23	29.955	6.377	40	21.059	30.655	7.266	40	22.284	40
hsa-miR-1254	38.428	17.706	34.273	14.494	40	20.035	38.298	17.387	40	21.549	40	21.96	40	21.935	40	20.529	40	23.925	34.002	18.095	40	20.953	40	21.807	40	20.82	40	20.67	40	18.792	40	17.518	40	15.899	40	16.126	40	19.349	40	23.23	28.986	5.408	40	21.059	30.583	7.194	40	22.284	33.147
hsa-miR-1255A	38.428	17.706	40	20.221	40	20.035	38.298	17.387	40	21.549	40	21.96	40	21.935	40	20.529	40	23.925	40	24.093	40	20.953	40	21.807	40	20.82	40	20.67	40	18.792	40	17.518	40	15.899	40	16.126	40	19.349	40	23.23	40	16.422	40	21.059	40	16.611	40	22.284	40
hsa-miR-1255B	38.428	17.706	35.88	16.101	35.552	15.587	31.345	10.434	35.049	16.598	40	21.96	36.246	18.181	40	20.529	40	23.925	30.992	15.085	23.651	4.604	27.049	8.856	29.373	10.193	26.065	6.735	27.758	6.55	26.971	4.489	30.595	6.494	40	16.126	24.77	4.119	24.999	8.229	27.085	3.507	25.358	6.417	30.172	6.783	24.044	6.328	23.883
hsa-miR-1256	38.428	17.706	40	20.221	40	20.035	35.294	14.383	37.001	18.55	40	21.96	39.3	21.235	40	20.529	40	23.925	36.994	21.087	30.735	11.688	30.336	12.143	40	20.82	30.919	11.589	34.317	13.109	34.926	12.444	40	15.899	40	16.126	32.711	12.06	30.983	14.213	32.628	9.05	33.974	15.033	40	16.611	30.789	13.073	29.928
hsa-miR-1257	38.428	17.706	40	20.221	40	20.035	38.298	17.387	40	21.549	40	21.96	40	21.935	40	20.529	40	23.925	40	24.093	40	20.953	40	21.807	40	20.82	40	20.67	40	18.792	40	17.518	40	15.899	40	16.126	40	19.349	40	23.23	40	16.422	40	21.059	40	16.611	40	22.284	40
hsa-miR-1259	38.428	17.706	40	20.221	40	20.035	38.298	17.387	40	21.549	40	21.96	40	21.935	40	20.529	40	23.925	40	24.093	40	20.953	40	21.807	40	20.82	40	20.67	40	18.792	40	17.518	40	15.899	40	16.126	40	19.349	40	23.23	40	16.422	40	21.059	40	16.611	40	22.284	40
hsa-miR-125a-3p	33.986	13.264	33.37	13.591	33.446	13.481	31.464	10.553	40	21.549	40	21.96	29.662	11.597	33.008	13.537	40	23.925	30.021	14.114	40	20.953	40	21.807	40	20.82	40	20.67	40	18.792	40	17.518	40	15.899	40	16.126	40	19.349	40	23.23	33.025	9.447	30.015	11.074	30.16	6.771	34.235	16.519	30.858
hsa-miR-125a-5p	31.58	10.858	30.878	11.099	30.942	10.977	29.9	8.989	28.927	10.476	30.161	12.121	28.456	10.391	31.062	11.591	29.835	13.76	27.997	12.09	30.974	11.927	28.476	10.283	32.504	13.324	31.886	12.556	34.103	12.895	32.22	9.738	40	15.899	34.082	10.208	31.511	10.86	31.94	15.17	40	16.422	28.388	9.447	26.173	2.784	34.86	17.144	29.302
hsa-miR-125b	27.246	6.524	25.262	5.483	25.891	5.926	23.883	2.972	23.962	5.511	24.698	6.658	24.646	6.581	24.24	4.769	25.983	9.908	25	9.093	25.55	6.503	24.455	6.262	27.603	8.423	27.586	8.256	27.897	6.689	29.477	6.995	29.975	5.874	25.926	2.052	25.835	5.184	24.974	8.204	32.979	9.401	25.704	6.763	25.671	2.282	34.816	17.1	25.08
hsa-miR-125b-1#	38.428	17.706	40	20.221	40	20.035	38.298	17.387	40	21.549	40	21.96	30.293	12.228	40	20.529	30.172	14.097	40	24.093	40	20.953	40	21.807	40	20.82	40	20.67	40	18.792	40	17.518	40	15.899	40	16.126	40	19.349	40	23.23	40	16.422	40	21.059	40	16.611	40	22.284	40
hsa-miR-125b-2#	38.428	17.706	40	20.221	40	20.035	38.298	17.387	40	21.549	40	21.96	40	21.935	40	20.529	40	23.925	40	24.093	40	20.953	40	21.807	40	20.82	40	20.67	40	18.792	40	17.518	40	15.899	40	16.126	40	19.349	40	23.23	40	16.422	40	21.059	40	16.611	40	22.284	40
hsa-miR-126	29.403	8.681	26.985	7.206	29.373	9.408	27.324	6.413	28.625	10.174	25.072	7.032	26.122	8.057	26.956	7.485	26.755	10.68	23.976	8.069	28.992	9.945	26.335	8.142	29.212	10.032	28.684	9.354	30.976	9.768	30.286	7.804	33.336	9.235	30.879	7.005	40	19.349	28.905	12.135	40	16.422	27.286	8.345	31.389	8	26.838	9.122	28.113
hsa-miR-126#	31.439	10.717	28.401	8.622	29.498	9.533	27.213	6.302	34.078	15.627	30.554	12.514	31.145	13.08	27.692	8.221	35.448	19.373	26.975	11.068	28.543	9.496	27.78	9.587	30.713	11.533	29.963	10.633	30.535	9.327	40	17.518	31.778	7.677	40	16.126	40	19.349	29	12.23	40	16.422	40	21.059	40	16.611	40	22.284	40
hsa-miR-1260	24.035	3.313	40	20.221	40	20.035	22.271	1.36	25.132	6.681	26.272	8.232	26.556	8.491	24.614	5.143	27.774	11.699	23.998	8.091	19.816	0.769	21.278	3.085	23.972	4.792	21.014	1.684	22.707	1.499	40	17.518	22.381	-1.72	40	16.126	22.209	1.558	20.026	3.256	26.878	3.3	21.959	3.018	28.103	4.714	20.281	2.565	18.947
hsa-miR-1262	38.428	17.706	40	20.221	33.986	14.021	31.422	10.511	40	21.549	40	21.96	40	21.935	33.987	14.516	40	23.925	40	24.093	40	20.953	40	21.807	40	20.82	40	20.67	40	18.792	40	17.518	40	15.899	40	16.126	40	19.349	40	23.23	40	16.422	26.136	7.195	24.591	1.202	40	22.284	24.885
hsa-miR-1263	38.428	17.706	40	20.221	40	20.035	38.298	17.387	40	21.549	40	21.96	40	21.935	40	20.529	40	23.925	40	24.093	40	20.953	40	21.807	40	20.82	40	20.67	40	18.792	40	17.518	40	15.899	40	16.126	40	19.349	40	23.23	40	16.422	40	21.059	40	16.611	40	22.284	40
hsa-miR-1264	38.428	17.706	40	20.221	40	20.035	38.298	17.387	40	21.549	40	21.96	40	21.935	40	20.529	40	23.925	40	24.093	40	20.953	40	21.807	40	20.82	40	20.67	40	18.792	40	17.518	40	15.899	40	16.126	40	19.349	40	23.23	40	16.422	40	21.059	40	16.611	40	22.284	40
hsa-miR-1265	38.428	17.706	40	20.221	40	20.035	38.298	17.387	40	21.549	40	21.96	40	21.935	40	20.529	40	23.925	40	24.093	40	20.953	40	21.807	40	20.82	40	20.67	40	18.792	40	17.518	40	15.899	40	16.126	40	19.349	40	23.23	40	16.422	40	21.059	40	16.611	40	22.284	40
hsa-miR-1267	40	19.278	40	20.221	40	20.035	40	19.089	40	21.549	40	21.96	40	21.935	40	20.529	40	23.925	40	24.093	23.986	4.939	25	6.807	23.874	4.694	23.579	4.249	25.356	4.148	22.849	0.367	29.557	5.456	24.555	0.681	25.016	4.365	23.084	6.314	27.367	3.789	23.856	4.915	29.306	5.917	23.033	5.317	21.961
hsa-miR-1269	38.428	17.706	40	20.221	40	20.035	38.298	17.387	40	21.549	40	21.96	40	21.935	40	20.529	40	23.925	40	24.093	40	20.953	40	21.807	40	20.82	40	20.67	40	18.792	40	17.518	40	15.899	40	16.126	40	19.349	40	23.23	40	16.422	40	21.059	40	16.611	40	22.284	40
hsa-miR-127	40	19.278	40	20.221	35.924	15.959	30.646	9.735	40	21.549	35.054	17.014	30.99	12.925	40	20.529	30.802	14.727	28.984	13.077	40	20.953	34.905	16.712	34.131	14.951	35.972	16.642	34.253	13.045	34.605	12.123	40	15.899	40	16.126	40	19.349	35.919	19.149	40	16.422	40	21.059	33.045	9.656	40	22.284	40
hsa-miR-1270	38.428	17.706	40	20.221	40	20.035	38.298	17.387	40	21.549	40	21.96	40	21.935	40	20.529	40	23.925	40	24.093	40	20.953	40	21.807	40	20.82	40	20.67	40	18.792	40	17.518	40	15.899	40	16.126	40	19.349	40	23.23	27.623	4.045	29.164	10.223	40	16.611	40	22.284	40
hsa-miR-1271	38.428	17.706	40	20.221	40	20.035	31.229	10.318	40	21.549	40	21.96	40	21.935	31.246	11.775	40	23.925	40	24.093	40	20.953	40	21.807	40	20.82	40	20.67	40	18.792	40	17.518	40	15.899	40	16.126	40	19.349	40	23.23	40	16.422	40	21.059	40	16.611	40	22.284	40
hsa-miR-1272	38.428	17.706	40	20.221	40	20.035	38.298	17.387	40	21.549	40	21.96	40	21.935	40	20.529	40	23.925	40	24.093	40	20.953	40	21.807	40	20.82	40	20.67	40	18.792	40	17.518	40	15.899	40	16.126	40	19.349	40	23.23	40	16.422	40	21.059	40	16.611	40	22.284	40
hsa-miR-1274A	23.632	2.91	25.147	5.368	24.661	4.696	21.523	0.612	25.6	7.149	29.159	11.119	26.811	8.746	23.043	3.572	32.405	16.33	22.967	7.06	19.22	0.173	21.795	3.602	23.423	4.243	22.488	3.158	22.878	1.67	25.033	2.551	22.896	-1.205	25.69	1.816	22.84	2.189	23.964	7.194	27.365	3.787	25.035	6.094	29.14	5.751	23.915	6.199	20.785
hsa-miR-1274B	19.181	-1.541	20.236	0.457	20.519	0.554	17.216	-3.695	21.847	3.396	25.15	7.11	21.943	3.878	19.186	-0.285	27.759	11.684	18.98	3.073	15.837	-3.21	18.753	0.56	21.384	2.204	19.651	0.321	20.313	-0.895	22.297	-0.185	20.465	-3.636	23.992	0.118	20.005	-0.646	20.954	4.184	26.96	3.382	21.884	2.943	27.028	3.639	21.937	4.221	18.594
hsa-miR-1275	24.175	3.453	24.489	4.71	23.641	3.676	21.302	0.391	24.975	6.524	27.678	9.638	26.972	8.907	25.37	5.899	29.907	13.832	21.966	6.059	21.072	2.025	40	21.807	22.489	3.309	20.025	0.695	40	18.792	40	17.518	40	15.899	40	16.126	40	19.349	20.989	4.219	23.681	0.103	40	21.059	25.478	2.089	21.6	3.884	19.601
hsa-miR-127-5p	40	19.278	40	20.221	40	20.035	40	19.089	40	21.549	40	21.96	40	21.935	40	20.529	40	23.925	40	24.093	40	20.953	40	21.807	40	20.82	40	20.67	40	18.792	40	17.518	40	15.899	40	16.126	40	19.349	40	23.23	40	16.422	40	21.059	40	16.611	40	22.284	40
hsa-miR-1276	38.428	17.706	40	20.221	35.028	15.063	38.298	17.387	32.893	14.442	40	21.96	37.221	19.156	40	20.529	40	23.925	31.957	16.05	28	8.953	28.22	10.027	30.016	10.836	28.843	9.513	30.438	9.23	40	17.518	40	15.899	40	16.126	28.501	7.85	26.961	10.191	30.374	6.796	29.492	10.551	35.801	12.412	26.413	8.697	27.392
hsa-miR-1278	38.428	17.706	40	20.221	40	20.035	38.298	17.387	40	21.549	40	21.96	40	21.935	40	20.529	40	23.925	40	24.093	40	20.953	40	21.807	40	20.82	40	20.67	40	18.792	40	17.518	40	15.899	40	16.126	40	19.349	40	23.23	40	16.422	40	21.059	40	16.611	40	22.284	40
hsa-miR-1282	38.428	17.706	40	20.221	40	20.035	38.298	17.387	40	21.549	40	21.96	40	21.935	40	20.529	40	23.925	40	24.093	40	20.953	40	21.807	40	20.82	40	20.67	40	18.792	40	17.518	40	15.899	40	16.126	40	19.349	40	23.23	28.669	5.091	23.951	5.01	29.628	6.239	40	22.284	40
hsa-miR-1283	38.428	17.706	40	20.221	40	20.035	38.298	17.387	40	21.549	40	21.96	40	21.935	40	20.529	40	23.925	40	24.093	40	20.953	40	21.807	40	20.82	40	20.67	40	18.792	40	17.518	40	15.899	40	16.126	40	19.349	40	23.23	40	16.422	40	21.059	40	16.611	40	22.284	40
hsa-miR-1284	38.428	17.706	40	20.221	40	20.035	38.298	17.387	40	21.549	40	21.96	40	21.935	40	20.529	40	23.925	40	24.093	40	20.953	40	21.807	40	20.82	40	20.67	40	18.792	40	17.518	40	15.899	40	16.126	40	19.349	40	23.23	40	16.422	40	21.059	40	16.611	40	22.284	40
hsa-miR-1285	38.428	17.706	40	20.221	40	20.035	38.298	17.387	40	21.549	40	21.96	40	21.935	40	20.529	40	23.925	40	24.093	25.988	6.941	40	21.807	40	20.82	40	20.67	40	18.792	40	17.518	40	15.899	40	16.126	40	19.349	23.116	6.346	24.08	0.502	25.306	6.365	25.716	2.327	25.029	7.313	24.101
hsa-miR-1286	38.428	17.706	40	20.221	40	20.035	38.298	17.387	40	21.549	40	21.96	40	21.935	40	20.529	40	23.925	40	24.093	40	20.953	40	21.807	40	20.82	40	20.67	40	18.792	40	17.518	40	15.899	40	16.126	40	19.349	40	23.23	40	16.422	40	21.059	40	16.611	40	22.284	40
hsa-miR-1288	38.428	17.706	40	20.221	40	20.035	38.298	17.387	40	21.549	40	21.96	40	21.935	40	20.529	40	23.925	40	24.093	40	20.953	40	21.807	40	20.82	40	20.67	40	18.792	40	17.518	40	15.899	40	16.126	40	19.349	40	23.23	40	16.422	40	21.059	40	16.611	40	22.284	40
hsa-miR-1289	38.428	17.706	40	20.221	40	20.035	38.298	17.387	40	21.549	40	21.96	40	21.935	40	20.529	40	23.925	31.997	16.09	29.924	10.877	40	21.807	40	20.82	40	20.67	40	18.792	32.999	10.517	40	15.899	40	16.126	40	19.349	30.99	14.22	35.95	12.372	29.873	10.932	33.985	10.596	40	22.284	40
hsa-miR-128a	30.041	9.319	27.962	8.183	29.218	9.253	27.449	6.538	29.025	10.574	26.894	8.854	26.387	8.322	28.059	8.588	26.082	10.007	27.004	11.097	27.783	8.736	27.968	9.775	40	20.82	40	20.67	40	18.792	40	17.518	40	15.899	40	16.126	40	19.349	40	23.23	34.993	11.415	27.637	8.696	26.036	2.647	34.198	16.482	27.597
hsa-miR-129	40	19.278	40	20.221	40	20.035	40	19.089	40	21.549	40	21.96	40	21.935	40	20.529	40	23.925	40	24.093	40	20.953	40	21.807	40	20.82	40	20.67	40	18.792	40	17.518	40	15.899	40	16.126	40	19.349	40	23.23	40	16.422	31.971	13.03	40	16.611	40	22.284	40
hsa-miR-129#	38.428	17.706	32.225	12.446	40	20.035	38.298	17.387	40	21.549	38.139	20.099	40	21.935	40	20.529	40	23.925	40	24.093	40	20.953	40	21.807	40	20.82	40	20.67	40	18.792	40	17.518	40	15.899	40	16.126	40	19.349	40	23.23	29.528	5.95	27.001	8.06	31.03	7.641	29.994	12.278	27.788
hsa-miR-1290	25.362	4.64	26.91	7.131	25.631	5.666	22.969	2.058	27.459	9.008	25.763	7.723	28.766	10.701	25.52	6.049	27.489	11.414	22.961	7.054	18.464	-0.583	13.833	-4.36	18.082	-1.098	17.079	-2.251	19.618	-1.59	19.009	-3.473	22.542	-1.559	25.604	1.73	18.692	-1.959	18.961	2.191	24.939	1.361	19.232	0.291	27.9	4.511	18.61	0.894	14.945
hsa-miR-1291	31.074	10.352	31.82	12.041	31.52	11.555	28.365	7.454	32.03	13.579	36.11	18.07	34.613	16.548	40	20.529	37.858	21.783	28.98	13.073	27.626	8.579	25.793	7.6	27.531	8.351	40	20.67	40	18.792	29.38	6.898	40	15.899	31.932	8.058	27.337	6.686	28.942	12.172	40	16.422	40	21.059	40	16.611	40	22.284	40
hsa-miR-1292	38.428	17.706	40	20.221	40	20.035	38.298	17.387	40	21.549	40	21.96	40	21.935	40	20.529	40	23.925	40	24.093	40	20.953	40	21.807	40	20.82	40	20.67	40	18.792	40	17.518	40	15.899	40	16.126	40	19.349	40	23.23	40	16.422	40	21.059	40	16.611	40	22.284	40
hsa-miR-1293	38.428	17.706	40	20.221	40	20.035	38.298	17.387	40	21.549	40	21.96	40	21.935	40	20.529	40	23.925	40	24.093	40	20.953	40	21.807	40	20.82	40	20.67	40	18.792	40	17.518	40	15.899	40	16.126	40	19.349	40	23.23	40	16.422	40	21.059	40	16.611	40	22.284	40
hsa-miR-1294	38.428	17.706	40	20.221	40	20.035	38.298	17.387	40	21.549	40	21.96	40	21.935	40	20.529	40	23.925	40	24.093	40	20.953	40	21.807	40	20.82	40	20.67	40	18.792	40	17.518	40	15.899	40	16.126	40	19.349	40	23.23	40	16.422	40	21.059	40	16.611	40	22.284	40
hsa-miR-1296	38.428	17.706	40	20.221	40	20.035	38.298	17.387	40	21.549	40	21.96	40	21.935	40	20.529	40	23.925	40	24.093	40	20.953	40	21.807	40	20.82	40	20.67	40	18.792	40	17.518	40	15.899	40	16.126	40	19.349	40	23.23	40	16.422	40	21.059	40	16.611	40	22.284	40
hsa-miR-1298	38.428	17.706	40	20.221	40	20.035	38.298	17.387	40	21.549	40	21.96	40	21.935	40	20.529	40	23.925	40	24.093	40	20.953	40	21.807	40	20.82	40	20.67	40	18.792	40	17.518	40	15.899	40	16.126	40	19.349	40	23.23	40	16.422	40	21.059	40	16.611	40	22.284	40
hsa-miR-1300	38.428	17.706	40	20.221	31.052	11.087	38.298	17.387	40	21.549	40	21.96	32.958	14.893	40	20.529	40	23.925	28.901	12.994	27.872	8.825	28.814	10.621	40	20.82	28.864	9.534	27.803	6.595	29.063	6.581	40	15.899	40	16.126	40	19.349	27.123	10.353	30.697	7.119	28.201	9.26	33.939	10.55	40	22.284	26.567
hsa-miR-1301	38.428	17.706	40	20.221	40	20.035	38.298	17.387	40	21.549	40	21.96	40	21.935	40	20.529	40	23.925	40	24.093	40	20.953	40	21.807	40	20.82	40	20.67	40	18.792	40	17.518	40	15.899	40	16.126	40	19.349	40	23.23	40	16.422	40	21.059	40	16.611	40	22.284	40
hsa-miR-1302	38.428	17.706	40	20.221	40	20.035	38.298	17.387	40	21.549	40	21.96	40	21.935	40	20.529	40	23.925	40	24.093	40	20.953	40	21.807	40	20.82	40	20.67	40	18.792	40	17.518	40	15.899	40	16.126	40	19.349	40	23.23	40	16.422	40	21.059	40	16.611	40	22.284	40
hsa-miR-1303	29.47	8.748	29.998	10.219	28.566	8.601	26.599	5.688	30.467	12.016	32.782	14.742	31.801	13.736	30.927	11.456	34.465	18.39	27.97	12.063	24.473	5.426	24.389	6.196	29.51	10.33	23.816	4.486	27.982	6.774	24.674	2.192	40	15.899	40	16.126	26.898	6.247	24.434	7.664	26.434	2.856	25.457	6.516	27.458	4.069	24.88	7.164	23.595
hsa-miR-1304	38.428	17.706	40	20.221	40	20.035	38.298	17.387	40	21.549	40	21.96	40	21.935	40	20.529	40	23.925	40	24.093	40	20.953	40	21.807	40	20.82	40	20.67	40	18.792	40	17.518	40	15.899	40	16.126	40	19.349	40	23.23	40	16.422	40	21.059	40	16.611	40	22.284	40
hsa-miR-1305	26.364	5.642	31.154	11.375	31.249	11.284	28.709	7.798	33.442	14.991	28.952	10.912	35.715	17.65	30.491	11.02	33.956	17.881	29.023	13.116	26.168	7.121	25.089	6.896	25.059	5.879	26.846	7.516	26.604	5.396	40	17.518	29.071	4.97	30	6.126	26.586	5.935	25.971	9.201	31.919	8.341	26.243	7.302	40	16.611	23.698	5.982	23.773
hsa-miR-130a	28.95	8.228	26.093	6.314	28.073	8.108	25.824	4.913	25.654	7.203	26.328	8.288	25.932	7.867	25.072	5.601	25.765	9.69	27.007	11.1	40	20.953	40	21.807	28.618	9.438	40	20.67	27.018	5.81	40	17.518	40	15.899	27.907	4.033	40	19.349	40	23.23	40	16.422	40	21.059	40	16.611	40	22.284	40
hsa-miR-130a#	38.428	17.706	40	20.221	40	20.035	38.298	17.387	40	21.549	40	21.96	40	21.935	40	20.529	40	23.925	40	24.093	40	20.953	40	21.807	40	20.82	40	20.67	40	18.792	40	17.518	40	15.899	40	16.126	40	19.349	40	23.23	40	16.422	40	21.059	40	16.611	40	22.284	40
hsa-miR-130b	28.989	8.267	27.004	7.225	27.123	7.158	25.521	4.61	25.614	7.163	25.362	7.322	25.716	7.651	24.795	5.324	25.885	9.81	26.012	10.105	40	20.953	24.314	6.121	27.401	8.221	40	20.67	40	18.792	40	17.518	40	15.899	40	16.126	40	19.349	40	23.23	32.387	8.809	26.063	7.122	26.867	3.478	34.808	17.092	40
hsa-miR-130b#	38.428	17.706	40	20.221	40	20.035	38.298	17.387	40	21.549	40	21.96	40	21.935	40	20.529	40	23.925	40	24.093	40	20.953	40	21.807	40	20.82	40	20.67	40	18.792	40	17.518	40	15.899	40	16.126	40	19.349	40	23.23	40	16.422	40	21.059	40	16.611	40	22.284	40
hsa-miR-132	26.199	5.477	23.27	3.491	25.071	5.106	23.098	2.187	23.56	5.109	25.6	7.56	22.978	4.913	22.649	3.178	26.988	10.913	22.98	7.073	40	20.953	40	21.807	40	20.82	40	20.67	40	18.792	40	17.518	40	15.899	40	16.126	40	19.349	40	23.23	30.015	6.437	25.546	6.605	25.996	2.607	34.385	16.669	24.075
hsa-miR-132#	38.428	17.706	40	20.221	40	20.035	38.298	17.387	40	21.549	40	21.96	40	21.935	40	20.529	40	23.925	40	24.093	40	20.953	40	21.807	40	20.82	40	20.67	40	18.792	40	17.518	40	15.899	40	16.126	40	19.349	40	23.23	40	16.422	40	21.059	40	16.611	40	22.284	40
hsa-miR-1324	38.428	17.706	40	20.221	40	20.035	38.298	17.387	40	21.549	40	21.96	40	21.935	40	20.529	40	23.925	40	24.093	40	20.953	40	21.807	40	20.82	40	20.67	40	18.792	40	17.518	40	15.899	40	16.126	36.024	15.373	40	23.23	31.657	8.079	23.54	4.599	22.161	-1.228	32.906	15.19	26.636
hsa-miR-133a	40	19.278	40	20.221	40	20.035	40	19.089	40	21.549	40	21.96	28.913	10.848	40	20.529	40	23.925	40	24.093	40	20.953	40	21.807	40	20.82	40	20.67	40	18.792	40	17.518	40	15.899	40	16.126	40	19.349	40	23.23	40	16.422	40	21.059	40	16.611	40	22.284	40
hsa-miR-133b	40	19.278	40	20.221	40	20.035	40	19.089	40	21.549	40	21.96	40	21.935	40	20.529	40	23.925	40	24.093	40	20.953	40	21.807	40	20.82	40	20.67	40	18.792	40	17.518	40	15.899	40	16.126	40	19.349	40	23.23	40	16.422	40	21.059	40	16.611	40	22.284	40
hsa-miR-135a	33.606	12.884	30.484	10.705	33.726	13.761	30.974	10.063	30.512	12.061	29.876	11.836	32.516	14.451	31.734	12.263	29.335	13.26	32.964	17.057	30.897	11.85	27.23	9.037	29.824	10.644	30.945	11.615	31.703	10.495	30.264	7.782	35.598	11.497	33.462	9.588	28.168	7.517	28.993	12.223	40	16.422	29.032	10.091	30.691	7.302	36.138	18.422	27.789
hsa-miR-135b	30.145	9.423	27.557	7.778	29.777	9.812	26.878	5.967	27.438	8.987	27.439	9.399	27.599	9.534	28.151	8.68	29.977	13.902	28.986	13.079	40	20.953	28.764	10.571	31.996	12.816	31.097	11.767	31.068	9.86	30.981	8.499	32.079	7.978	30.207	6.333	30.013	9.362	40	23.23	32.084	8.506	40	21.059	40	16.611	40	22.284	25.683
hsa-miR-135b#	38.428	17.706	29.246	9.467	40	20.035	38.298	17.387	28.652	10.201	40	21.96	31.923	13.858	40	20.529	40	23.925	26.983	11.076	40	20.953	40	21.807	40	20.82	40	20.67	40	18.792	40	17.518	40	15.899	40	16.126	40	19.349	40	23.23	40	16.422	40	21.059	40	16.611	40	22.284	40
hsa-miR-136	33.609	12.887	30.175	10.396	34.955	14.99	32.7	11.789	40	21.549	40	21.96	29.832	11.767	31.132	11.661	40	23.925	40	24.093	40	20.953	40	21.807	40	20.82	22.188	2.858	30.988	9.78	40	17.518	40	15.899	40	16.126	40	19.349	40	23.23	32.146	8.568	26.548	7.607	28.76	5.371	32.267	14.551	26.52
hsa-miR-136#	38.428	17.706	40	20.221	40	20.035	38.298	17.387	40	21.549	40	21.96	40	21.935	40	20.529	40	23.925	40	24.093	40	20.953	40	21.807	40	20.82	40	20.67	40	18.792	40	17.518	40	15.899	40	16.126	40	19.349	40	23.23	40	16.422	31.995	13.054	30.127	6.738	40	22.284	31.054
hsa-miR-138	31.567	10.845	30.799	11.02	31.299	11.334	29.38	8.469	30.974	12.523	30.977	12.937	30.935	12.87	30.571	11.1	29.565	13.49	28.971	13.064	31.802	12.755	28.848	10.655	32.115	12.935	32.282	12.952	31.342	10.134	34.287	11.805	32.465	8.364	30.209	6.335	30.949	10.298	30.994	14.224	40	16.422	29.377	10.436	31.574	8.185	40	22.284	40
hsa-miR-138-2#	38.428	17.706	40	20.221	40	20.035	38.298	17.387	40	21.549	40	21.96	40	21.935	40	20.529	40	23.925	40	24.093	40	20.953	40	21.807	40	20.82	40	20.67	40	18.792	40	17.518	40	15.899	40	16.126	40	19.349	40	23.23	40	16.422	40	21.059	40	16.611	40	22.284	40
hsa-miR-139-3p	40	19.278	40	20.221	40	20.035	40	19.089	40	21.549	40	21.96	40	21.935	40	20.529	40	23.925	28.971	13.064	40	20.953	40	21.807	40	20.82	40	20.67	40	18.792	40	17.518	40	15.899	40	16.126	40	19.349	40	23.23	40	16.422	40	21.059	40	16.611	40	22.284	40
hsa-miR-139-5p	40	19.278	30.03	10.251	40	20.035	33.686	12.775	40	21.549	40	21.96	29.373	11.308	40	20.529	40	23.925	40	24.093	40	20.953	40	21.807	40	20.82	40	20.67	40	18.792	40	17.518	40	15.899	40	16.126	40	19.349	40	23.23	40	16.422	29.104	10.163	27.572	4.183	40	22.284	29.987
hsa-miR-140-3p	30.539	9.817	28.949	9.17	30.808	10.843	29.155	8.244	28.674	10.223	26.938	8.898	27.02	8.955	28.069	8.598	26.97	10.895	22.532	6.625	40	20.953	29.904	11.711	40	20.82	40	20.67	40	18.792	40	17.518	35.997	11.896	40	16.126	34.416	13.765	30.998	14.228	40	16.422	32.067	13.126	30.029	6.64	40	22.284	31.493
hsa-miR-141	27.347	6.625	24.889	5.11	26.133	6.168	23.861	2.95	24.936	6.485	27.991	9.951	25.06	6.995	24.531	5.06	28.49	12.415	27.995	12.088	40	20.953	40	21.807	40	20.82	40	20.67	27.981	6.773	27.251	4.769	40	15.899	40	16.126	40	19.349	40	23.23	40	16.422	29.554	10.613	40	16.611	40	22.284	40
hsa-miR-141#	38.428	17.706	40	20.221	40	20.035	32.289	11.378	40	21.549	40	21.96	40	21.935	40	20.529	40	23.925	40	24.093	40	20.953	27.695	9.502	26.615	7.435	29.27	9.94	29.921	8.713	26.868	4.386	28.994	4.893	27.663	3.789	40	19.349	28.855	12.085	35.966	12.388	24.107	5.166	24.06	0.671	32.126	14.41	25.336
hsa-miR-142-3p	24.048	3.326	22.362	2.583	25.117	5.152	22.947	2.036	22.242	3.791	21.327	3.287	21.648	3.583	23.673	4.202	22.529	6.454	21.954	6.047	25.231	6.184	24.976	6.783	24.74	5.56	28.421	9.091	27.682	6.474	27.809	5.327	27.379	3.278	40	16.126	27.189	6.538	26.957	10.187	33.078	9.5	26.824	7.883	27.653	4.264	32.678	14.962	25.939
hsa-miR-142-5p	30.854	10.132	27.989	8.21	29.899	9.934	28.676	7.765	28.627	10.176	27.664	9.624	26.805	8.74	28.162	8.691	27.99	11.915	27.006	11.099	28.912	9.865	28.422	10.229	33.001	13.821	40	20.67	40	18.792	33.837	11.355	40	15.899	40	16.126	40	19.349	40	23.23	30.286	6.708	27.12	8.179	27.881	4.492	29.757	12.041	30.434
hsa-miR-143	28.643	7.921	25.423	5.644	27.844	7.879	25.875	4.964	25.993	7.542	24.502	6.462	24.495	6.43	25.23	5.759	24.49	8.415	24.966	9.059	28.36	9.313	24.87	6.677	29.077	9.897	40	20.67	40	18.792	40	17.518	40	15.899	40	16.126	40	19.349	40	23.23	40	16.422	40	21.059	40	16.611	40	22.284	40
hsa-miR-143#	38.428	17.706	40	20.221	40	20.035	38.298	17.387	40	21.549	40	21.96	40	21.935	40	20.529	40	23.925	40	24.093	40	20.953	40	21.807	40	20.82	40	20.67	40	18.792	40	17.518	40	15.899	40	16.126	40	19.349	40	23.23	40	16.422	40	21.059	40	16.611	40	22.284	40
hsa-miR-144	38.428	17.706	40	20.221	40	20.035	38.298	17.387	40	21.549	40	21.96	40	21.935	40	20.529	40	23.925	40	24.093	40	20.953	40	21.807	40	20.82	40	20.67	40	18.792	40	17.518	40	15.899	40	16.126	40	19.349	40	23.23	31.309	7.731	26.009	7.068	24.381	0.992	35.272	17.556	25.885
hsa-miR-144#	38.428	17.706	32.784	13.005	40	20.035	31.281	10.37	40	21.549	33.65	15.61	37.595	19.53	32.428	12.957	40	23.925	26.969	11.062	40	20.953	40	21.807	40	20.82	40	20.67	40	18.792	40	17.518	40	15.899	40	16.126	40	19.349	40	23.23	30.135	6.557	27.162	8.221	30.03	6.641	26.966	9.25	27.954
hsa-miR-145	24.633	3.911	22.955	3.176	25.849	5.884	23.11	2.199	22.164	3.713	21.959	3.919	20.585	2.52	23.044	3.573	22.143	6.068	19.991	4.084	22.217	3.17	21.178	2.985	25.875	6.695	28.598	9.268	26.914	5.706	31.099	8.617	31.064	6.963	40	16.126	27.037	6.386	26.006	9.236	40	16.422	40	21.059	40	16.611	40	22.284	40
hsa-miR-145#	33.409	12.687	30.377	10.598	31.91	11.945	28.357	7.446	33.905	15.454	33.862	15.822	32.491	14.426	29.903	10.432	36.968	20.893	28.952	13.045	28.976	9.929	26.347	8.154	29.164	9.984	40	20.67	40	18.792	40	17.518	40	15.899	40	16.126	40	19.349	26.947	10.177	40	16.422	40	21.059	40	16.611	40	22.284	40
hsa-miR-146a	25.403	4.681	24.167	4.388	24.522	4.557	23.587	2.676	23.218	4.767	24.285	6.245	23.533	5.468	22.935	3.464	23.981	7.906	23.983	8.076	25.409	6.362	21.866	3.673	25.783	6.603	24.635	5.305	25.305	4.097	23.751	1.269	29.984	5.883	25.927	2.053	23.634	2.983	23.975	7.205	22.24	-1.338	19.254	0.313	18.419	-4.97	22.37	4.654	23.258
hsa-miR-146a#	38.428	17.706	40	20.221	40	20.035	38.298	17.387	40	21.549	40	21.96	40	21.935	40	20.529	40	23.925	40	24.093	40	20.953	40	21.807	40	20.82	40	20.67	40	18.792	40	17.518	40	15.899	40	16.126	40	19.349	40	23.23	31.996	8.418	24.306	5.365	23.65	0.261	33.141	15.425	24.757
hsa-miR-146b	26.979	6.257	24.695	4.916	26.705	6.74	24.654	3.743	25.193	6.742	23.842	5.802	23.145	5.08	24.706	5.235	24.239	8.164	23.973	8.066	27.031	7.984	23.89	5.697	28.392	9.212	40	20.67	40	18.792	26.664	4.182	40	15.899	40	16.126	26.862	6.211	25.992	9.222	30.372	6.794	21.486	2.545	21.416	-1.973	31.27	13.554	21.5
hsa-miR-146b-3p	30.525	9.803	40	20.221	40	20.035	30.017	9.106	40	21.549	40	21.96	40	21.935	40	20.529	40	23.925	28.953	13.046	40	20.953	40	21.807	40	20.82	40	20.67	40	18.792	40	17.518	40	15.899	40	16.126	40	19.349	40	23.23	40	16.422	40	21.059	40	16.611	40	22.284	40
hsa-miR-147	40	19.278	33.344	13.565	40	20.035	40	19.089	40	21.549	40	21.96	40	21.935	40	20.529	29.054	12.979	40	24.093	30.094	11.047	40	21.807	40	20.82	40	20.67	40	18.792	40	17.518	33.704	9.603	40	16.126	40	19.349	40	23.23	40	16.422	30.921	11.98	32.858	9.469	40	22.284	40
hsa-miR-147b	40	19.278	40	20.221	40	20.035	40	19.089	40	21.549	40	21.96	40	21.935	40	20.529	40	23.925	40	24.093	40	20.953	40	21.807	40	20.82	40	20.67	40	18.792	40	17.518	40	15.899	40	16.126	40	19.349	40	23.23	40	16.422	40	21.059	40	16.611	40	22.284	40
hsa-miR-148a	25.578	4.856	23.523	3.744	24.974	5.009	23.529	2.618	23.797	5.346	22.409	4.369	22.945	4.88	23.28	3.809	23.288	7.213	22.961	7.054	22.503	3.456	20.645	2.452	22.798	3.618	22.905	3.575	23.834	2.626	26.05	3.568	27.487	3.386	28.007	4.133	23.039	2.388	24.971	8.201	40	16.422	40	21.059	40	16.611	40	22.284	40
hsa-miR-148a#	38.428	17.706	40	20.221	40	20.035	38.298	17.387	40	21.549	40	21.96	40	21.935	40	20.529	40	23.925	40	24.093	40	20.953	40	21.807	40	20.82	40	20.67	40	18.792	40	17.518	40	15.899	40	16.126	40	19.349	40	23.23	35.77	12.192	31.849	12.908	40	16.611	30.952	13.236	31.062
hsa-miR-148b	29.813	9.091	27.93	8.151	29.746	9.781	28.486	7.575	28.828	10.377	27.825	9.785	27.12	9.055	28.968	9.497	28	11.925	26.967	11.06	40	20.953	28.669	10.476	32.031	12.851	40	20.67	40	18.792	40	17.518	40	15.899	40	16.126	40	19.349	40	23.23	32.936	9.358	23.403	4.462	23.467	0.078	32.39	14.674	24.012
hsa-miR-148b#	35.393	14.671	32.498	12.719	40	20.035	34.628	13.717	36.731	18.28	38.048	20.008	36.303	18.238	35.698	16.227	40	23.925	33.983	18.076	31.244	12.197	31.062	12.869	31.47	12.29	31.025	11.695	36.01	14.802	31.154	8.672	40	15.899	40	16.126	32.562	11.911	29.953	13.183	40	16.422	40	21.059	40	16.611	40	22.284	40
hsa-miR-149	40	19.278	24.789	5.01	26.283	6.318	23.284	2.373	23.585	5.134	24.907	6.867	24.223	6.158	24.875	5.404	40	23.925	24.961	9.054	40	20.953	40	21.807	40	20.82	40	20.67	40	18.792	27.963	5.481	40	15.899	40	16.126	40	19.349	40	23.23	40	16.422	28.075	9.134	27.216	3.827	40	22.284	29.929
hsa-miR-149#	38.428	17.706	40	20.221	40	20.035	38.298	17.387	40	21.549	40	21.96	40	21.935	40	20.529	40	23.925	40	24.093	40	20.953	40	21.807	40	20.82	40	20.67	40	18.792	40	17.518	40	15.899	40	16.126	40	19.349	40	23.23	33.874	10.296	24.879	5.938	23.216	-0.173	32.817	15.101	25.706
hsa-miR-150	24.166	3.444	20.94	1.161	24.738	4.773	22.643	1.732	23.435	4.984	21.13	3.09	22.086	4.021	22.477	3.006	22.971	6.896	20.966	5.059	23.865	4.818	23.495	5.302	23.716	4.536	24.969	5.639	25.948	4.74	28.406	5.924	28.541	4.44	27.774	3.9	23.969	3.318	25.009	8.239	40	16.422	27.043	8.102	25.373	1.984	40	22.284	25.093
hsa-miR-151-3p	29.081	8.359	30.972	11.193	30.727	10.762	26.982	6.071	31.989	13.538	30.034	11.994	32.268	14.203	29.257	9.786	31.043	14.968	28.971	13.064	28.662	9.615	27.256	9.063	28.478	9.298	28.375	9.045	30.135	8.927	32.003	9.521	32.258	8.157	32.75	8.876	29.803	9.152	27.976	11.206	30.774	7.196	29.043	10.102	32.828	9.439	28.756	11.04	27.991
hsa-miR-151-5P	38.428	17.706	40	20.221	32.569	12.604	29.657	8.746	40	21.549	40	21.96	36.187	18.122	34.453	14.982	40	23.925	32.035	16.128	40	20.953	40	21.807	31.28	12.1	40	20.67	40	18.792	40	17.518	32.971	8.87	40	16.126	30.625	9.974	40	23.23	29.569	5.991	30.419	11.478	40	16.611	40	22.284	40
hsa-miR-152	29.468	8.746	27.181	7.402	28.825	8.86	26.396	5.485	26.94	8.489	27.053	9.013	26.752	8.687	26.627	7.156	27.197	11.122	26.94	11.033	29.213	10.166	26.462	8.269	29.033	9.853	28.203	8.873	28.298	7.09	30.291	7.809	29.282	5.181	31.018	7.144	29.214	8.563	27.989	11.219	34.443	10.865	27.986	9.045	28.811	5.422	40	22.284	27.029
hsa-miR-154	40	19.278	40	20.221	40	20.035	40	19.089	40	21.549	40	21.96	40	21.935	40	20.529	40	23.925	40	24.093	40	20.953	40	21.807	40	20.82	40	20.67	40	18.792	40	17.518	40	15.899	40	16.126	40	19.349	40	23.23	40	16.422	40	21.059	40	16.611	40	22.284	40
hsa-miR-154#	38.428	17.706	40	20.221	40	20.035	38.298	17.387	40	21.549	40	21.96	40	21.935	40	20.529	40	23.925	40	24.093	40	20.953	40	21.807	40	20.82	40	20.67	40	18.792	40	17.518	40	15.899	40	16.126	40	19.349	40	23.23	40	16.422	40	21.059	40	16.611	40	22.284	40
hsa-miR-155#	38.428	17.706	40	20.221	40	20.035	38.298	17.387	40	21.549	40	21.96	40	21.935	40	20.529	40	23.925	40	24.093	40	20.953	40	21.807	40	20.82	40	20.67	40	18.792	40	17.518	40	15.899	40	16.126	40	19.349	40	23.23	40	16.422	40	21.059	40	16.611	40	22.284	40
hsa-miR-15a	40	19.278	25.712	5.933	40	20.035	26.68	5.769	26.508	8.057	24.756	6.716	25.875	7.81	40	20.529	40	23.925	24.976	9.069	40	20.953	28.999	10.806	40	20.82	40	20.67	40	18.792	40	17.518	40	15.899	40	16.126	40	19.349	40	23.23	29.936	6.358	24.262	5.321	25.423	2.034	30.811	13.095	23.987
hsa-miR-15a#	38.428	17.706	40	20.221	40	20.035	38.298	17.387	40	21.549	40	21.96	39.355	21.29	40	20.529	40	23.925	40	24.093	40	20.953	40	21.807	40	20.82	40	20.67	40	18.792	40	17.518	40	15.899	40	16.126	40	19.349	40	23.23	30.447	6.869	40	21.059	29.666	6.277	40	22.284	40
hsa-miR-15b	24.467	3.745	22.651	2.872	25.437	5.472	23.167	2.256	22.424	3.973	20.971	2.931	21.626	3.561	24.004	4.533	22.455	6.38	20.975	5.068	27.213	8.166	24.759	6.566	30.864	11.684	40	20.67	40	18.792	40	17.518	40	15.899	40	16.126	40	19.349	40	23.23	40	16.422	40	21.059	40	16.611	40	22.284	40
hsa-miR-15b#	38.428	17.706	40	20.221	40	20.035	38.298	17.387	40	21.549	40	21.96	38.327	20.262	40	20.529	40	23.925	28.957	13.05	40	20.953	40	21.807	40	20.82	40	20.67	40	18.792	40	17.518	40	15.899	40	16.126	40	19.349	40	23.23	30.216	6.638	21.108	2.167	19.782	-3.607	30.874	13.158	21.077
hsa-miR-16	22.615	1.893	20.923	1.144	22.386	2.421	20.962	0.051	20.925	2.474	18.242	0.202	19.095	1.03	20.064	0.593	18.255	2.18	18.987	3.08	22.05	3.003	20.825	2.632	23.841	4.661	25.479	6.149	25.992	4.784	27.815	5.333	27.769	3.668	28.392	4.518	25.849	5.198	21.957	5.187	29.821	6.243	24.178	5.237	22.029	-1.36	31.425	13.709	25.767
hsa-miR-16-1#	38.428	17.706	40	20.221	40	20.035	38.298	17.387	40	21.549	40	21.96	37.334	19.269	40	20.529	40	23.925	40	24.093	40	20.953	40	21.807	40	20.82	40	20.67	40	18.792	40	17.518	40	15.899	40	16.126	40	19.349	40	23.23	35.05	11.472	40	21.059	35.247	11.858	40	22.284	40
hsa-miR-16-2#	38.428	17.706	40	20.221	40	20.035	38.298	17.387	40	21.549	40	21.96	40	21.935	40	20.529	40	23.925	40	24.093	40	20.953	40	21.807	40	20.82	40	20.67	40	18.792	40	17.518	40	15.899	40	16.126	40	19.349	40	23.23	40	16.422	40	21.059	40	16.611	40	22.284	40
hsa-miR-17	22.871	2.149	20.736	0.957	22.89	2.925	20.817	-0.094	21.376	2.925	20.565	2.525	20.04	1.975	20.759	1.288	20.95	4.875	19.967	4.06	19.999	0.952	19.203	1.01	21.612	2.432	40	20.67	22.135	0.927	23.844	1.362	40	15.899	40	16.126	22.917	2.266	23.057	6.287	40	16.422	40	21.059	40	16.611	40	22.284	40
hsa-miR-17#	38.428	17.706	40	20.221	40	20.035	38.298	17.387	40	21.549	40	21.96	40	21.935	40	20.529	40	23.925	40	24.093	40	20.953	40	21.807	40	20.82	40	20.67	40	18.792	40	17.518	40	15.899	40	16.126	40	19.349	40	23.23	40	16.422	26.848	7.907	25.798	2.409	40	22.284	26.584
hsa-miR-181a	27.107	6.385	25.772	5.993	27.947	7.982	25.366	4.455	25.181	6.73	24.02	5.98	24.166	6.101	25.898	6.427	24.655	8.58	23.949	8.042	28.447	9.4	24.152	5.959	28.008	8.828	40	20.67	40	18.792	32.073	9.591	40	15.899	40	16.126	28.213	7.562	25.025	8.255	27.26	3.682	20.308	1.367	19.964	-3.425	28.282	10.566	20.42
hsa-miR-181a-2#	38.428	17.706	40	20.221	40	20.035	38.298	17.387	33.044	14.593	33.315	15.275	31.598	13.533	40	20.529	40	23.925	28.983	13.076	40	20.953	40	21.807	40	20.82	40	20.67	40	18.792	40	17.518	40	15.899	40	16.126	40	19.349	40	23.23	40	16.422	40	21.059	33.006	9.617	40	22.284	40
hsa-miR-181c	32.013	11.291	28.357	8.578	34.074	14.109	30.896	9.985	40	21.549	26.431	8.391	28.121	10.056	30.443	10.972	27.57	11.495	27.995	12.088	40	20.953	28.017	9.824	40	20.82	40	20.67	40	18.792	40	17.518	40	15.899	40	16.126	40	19.349	40	23.23	40	16.422	40	21.059	40	16.611	40	22.284	40
hsa-miR-181c#	38.428	17.706	40	20.221	40	20.035	38.298	17.387	40	21.549	40	21.96	40	21.935	40	20.529	40	23.925	40	24.093	40	20.953	40	21.807	40	20.82	40	20.67	40	18.792	40	17.518	40	15.899	40	16.126	40	19.349	40	23.23	40	16.422	40	21.059	40	16.611	40	22.284	40
hsa-miR-182	40	19.278	32.847	13.068	34.616	14.651	31.863	10.952	31.729	13.278	35.97	17.93	32.442	14.377	35.779	16.308	34.033	17.958	33.968	18.061	40	20.953	31.632	13.439	40	20.82	40	20.67	40	18.792	37.108	14.626	40	15.899	40	16.126	40	19.349	40	23.23	40	16.422	30.638	11.697	31.918	8.529	40	22.284	40
hsa-miR-182#	38.428	17.706	40	20.221	40	20.035	38.298	17.387	40	21.549	40	21.96	40	21.935	40	20.529	40	23.925	40	24.093	40	20.953	40	21.807	40	20.82	40	20.67	40	18.792	40	17.518	40	15.899	40	16.126	40	19.349	40	23.23	25.948	2.37	21.75	2.809	26.57	3.181	40	22.284	21.162
hsa-miR-1825	38.428	17.706	40	20.221	40	20.035	38.298	17.387	40	21.549	40	21.96	40	21.935	40	20.529	40	23.925	40	24.093	21.158	4.939	21.838	3.645	22.009	2.829	22	2.67	22.758	1.55	28.557	6.075	24.062	-0.039	26.947	3.073	25.507	19.349	20.986	4.216	30.157	6.579	21.433	2.492	21.941	-1.448	23.238	5.522	36.082
hsa-miR-1826	38.428	17.706	40	20.221	40	20.035	38.298	17.387	40	21.549	40	21.96	40	21.935	40	20.529	40	23.925	40	24.093	40	20.953	40	21.807	40	20.82	40	20.67	40	18.792	40	17.518	40	15.899	40	16.126	40	19.349	40	23.23	40	16.422	40	21.059	40	16.611	40	22.284	40
hsa-miR-183	40	19.278	40	20.221	40	20.035	40	19.089	40	21.549	40	21.96	40	21.935	40	20.529	40	23.925	40	24.093	40	20.953	40	21.807	40	20.82	40	20.67	40	18.792	40	17.518	40	15.899	40	16.126	40	19.349	40	23.23	40	16.422	40	21.059	40	16.611	40	22.284	40
hsa-miR-183#	38.428	17.706	27.117	7.338	28.132	8.167	24.735	3.824	30.134	11.683	33.125	15.085	40	21.935	26.981	7.51	40	23.925	28.02	12.113	40	20.953	40	21.807	40	20.82	40	20.67	40	18.792	40	17.518	40	15.899	40	16.126	27.994	7.343	40	23.23	40	16.422	30.767	11.826	30.582	7.193	40	22.284	30.146
hsa-miR-184	31.368	10.646	32.97	13.191	33.354	13.389	30.656	9.745	28.681	10.23	31.506	13.466	31.626	13.561	31.949	12.478	30.058	13.983	29.969	14.062	29.285	10.238	26.765	8.572	27.193	8.013	29.706	10.376	28.05	6.842	31.068	8.586	34.962	10.861	30.874	7	28.618	7.967	28.966	12.196	40	16.422	40	21.059	40	16.611	40	22.284	40
hsa-miR-185	27.948	7.226	27.143	7.364	28.993	9.028	26.268	5.357	26.703	8.252	26.234	8.194	25.07	7.005	25.186	5.715	25.582	9.507	25.978	10.071	40	20.953	40	21.807	40	20.82	40	20.67	40	18.792	40	17.518	40	15.899	40	16.126	40	19.349	40	23.23	40	16.422	40	21.059	40	16.611	40	22.284	40
hsa-miR-185#	38.428	17.706	36.277	16.498	40	20.035	38.298	17.387	40	21.549	40	21.96	40	21.935	40	20.529	40	23.925	40	24.093	40	20.953	40	21.807	40	20.82	40	20.67	40	18.792	40	17.518	40	15.899	40	16.126	40	19.349	40	23.23	40	16.422	40	21.059	40	16.611	40	22.284	40
hsa-miR-186	26.459	5.737	24.678	4.899	26.167	6.202	25.624	4.713	25.179	6.728	23.961	5.921	23.278	5.213	24.32	4.849	23.205	7.13	23.96	8.053	26.61	7.563	24.498	6.305	27.074	7.894	28.116	8.786	28.998	7.79	29.119	6.637	30.179	6.078	31.363	7.489	29.118	8.467	27.959	11.189	40	16.422	28.119	9.178	25.968	2.579	40	22.284	40
hsa-miR-186#	38.428	17.706	40	20.221	40	20.035	38.298	17.387	40	21.549	40	21.96	40	21.935	40	20.529	40	23.925	40	24.093	40	20.953	40	21.807	40	20.82	40	20.67	40	18.792	40	17.518	40	15.899	40	16.126	40	19.349	40	23.23	40	16.422	40	21.059	40	16.611	40	22.284	40
hsa-miR-188-3p	40	19.278	40	20.221	40	20.035	40	19.089	40	21.549	40	21.96	40	21.935	40	20.529	40	23.925	40	24.093	40	20.953	40	21.807	40	20.82	40	20.67	40	18.792	40	17.518	40	15.899	40	16.126	40	19.349	40	23.23	36.487	12.909	25.524	6.583	24.252	0.863	40	22.284	25.177
hsa-miR-18a	40	19.278	36.085	16.306	40	20.035	40	19.089	40	21.549	40	21.96	34.121	16.056	40	20.529	40	23.925	36.042	20.135	40	20.953	40	21.807	40	20.82	40	20.67	40	18.792	40	17.518	40	15.899	40	16.126	40	19.349	40	23.23	40	16.422	33.042	14.101	40	16.611	40	22.284	40
hsa-miR-18a#	35.511	14.789	33.435	13.656	33.206	13.241	32.186	11.275	33.062	14.611	39.238	21.198	35.388	17.323	40	20.529	39.946	23.871	31.969	16.062	40	20.953	40	21.807	40	20.82	40	20.67	35.011	13.803	40	17.518	40	15.899	40	16.126	40	19.349	40	23.23	40	16.422	40	21.059	40	16.611	40	22.284	40
hsa-miR-18b	40	19.278	40	20.221	40	20.035	40	19.089	40	21.549	40	21.96	40	21.935	40	20.529	40	23.925	40	24.093	40	20.953	40	21.807	40	20.82	40	20.67	40	18.792	40	17.518	40	15.899	40	16.126	40	19.349	40	23.23	31.571	7.993	40	21.059	40	16.611	32.027	14.311	40
hsa-miR-18b#	38.428	17.706	40	20.221	40	20.035	38.298	17.387	40	21.549	40	21.96	40	21.935	40	20.529	40	23.925	40	24.093	40	20.953	40	21.807	40	20.82	40	20.67	40	18.792	40	17.518	40	15.899	40	16.126	40	19.349	40	23.23	40	16.422	40	21.059	34.501	11.112	40	22.284	31.048
hsa-miR-190	32.276	11.554	40	20.221	40	20.035	34.983	14.072	34.674	16.223	31.493	13.453	40	21.935	40	20.529	32.884	16.809	31.962	16.055	32.631	13.584	30.533	12.34	31.89	12.71	30.335	11.005	31.802	10.594	40	17.518	40	15.899	40	16.126	31.212	10.561	31.006	14.236	31.919	8.341	40	21.059	40	16.611	40	22.284	40
hsa-miR-190b	30.406	9.684	29.911	10.132	29.288	9.323	26.605	5.694	30.488	12.037	29.417	11.377	32.449	14.384	28.564	9.093	30.694	14.619	28.976	13.069	22.995	3.948	21.847	3.654	23.702	4.522	22.931	3.601	22.451	1.243	24.503	2.021	27.486	3.385	24.465	0.591	23.216	2.565	21.111	4.341	27.492	3.914	22.706	3.765	31.201	7.812	22.038	4.322	21.911
hsa-miR-191	20.439	-0.283	19.36	-0.419	20.907	0.942	19.807	-1.104	18.977	0.526	18.433	0.393	17.657	-0.408	18.716	-0.755	18.555	2.48	17.995	2.088	21.319	2.272	20.883	2.69	23.166	3.986	23.641	4.311	23.978	2.77	25.837	3.355	26.697	2.596	25.718	1.844	23.986	3.335	20.971	4.201	32.402	8.824	30.962	12.021	40	16.611	40	22.284	40
hsa-miR-191#	38.428	17.706	40	20.221	40	20.035	38.298	17.387	35.028	16.577	40	21.96	36.7	18.635	40	20.529	40	23.925	30.009	14.102	40	20.953	40	21.807	40	20.82	40	20.67	40	18.792	40	17.518	40	15.899	40	16.126	40	19.349	40	23.23	40	16.422	40	21.059	40	16.611	40	22.284	40
hsa-miR-192	28.974	8.252	26.63	6.851	28.089	8.124	27.43	6.519	26.519	8.068	25.844	7.804	25.981	7.916	26.424	6.953	25.485	9.41	25.957	10.05	23.259	4.212	21.087	2.894	24.01	4.83	24.749	5.419	25.083	3.875	27.889	5.407	26.068	1.967	40	16.126	23.461	2.81	40	23.23	30.224	6.646	19.851	0.91	19.131	-4.258	30.64	12.924	21.745
hsa-miR-192#	38.428	17.706	36.267	16.488	40	20.035	38.298	17.387	37.375	18.924	40	21.96	40	21.935	40	20.529	40	23.925	40	24.093	40	20.953	40	21.807	40	20.82	40	20.67	40	18.792	40	17.518	40	15.899	40	16.126	40	19.349	40	23.23	40	16.422	40	21.059	40	16.611	40	22.284	40
hsa-miR-193a-3p	40	19.278	40	20.221	35.557	15.592	36.001	15.09	40	21.549	40	21.96	40	21.935	40	20.529	40	23.925	40	24.093	40	20.953	40	21.807	40	20.82	40	20.67	40	18.792	40	17.518	40	15.899	40	16.126	32.975	12.324	40	23.23	36.605	13.027	25.141	6.2	24.427	1.038	40	22.284	26.349
hsa-miR-193a-5p	26.737	6.015	25.749	5.97	25.38	5.415	24.955	4.044	23.964	5.513	23.752	5.712	23.99	5.925	24.311	4.84	23.921	7.846	22.983	7.076	27.41	8.363	24.239	6.046	31.034	11.854	29.37	10.04	30.014	8.806	40	17.518	40	15.899	40	16.126	28.522	7.871	29.016	12.246	32.327	8.749	25.526	6.585	23.548	0.159	31.451	13.735	24.621
hsa-miR-193b	25.316	4.594	23.619	3.84	25.368	5.403	22.418	1.507	22.972	4.521	24.41	6.37	22.295	4.23	22.478	3.007	24.548	8.473	22.971	7.064	24.485	5.438	22.631	4.438	27.95	8.77	26.448	7.118	26.556	5.348	27.407	4.925	26.781	2.68	25.67	1.796	26.362	5.711	24.848	8.078	40	16.422	40	21.059	40	16.611	40	22.284	40
hsa-miR-193b#	38.428	17.706	40	20.221	40	20.035	38.298	17.387	40	21.549	40	21.96	40	21.935	40	20.529	40	23.925	40	24.093	40	20.953	40	21.807	40	20.82	40	20.67	40	18.792	40	17.518	40	15.899	40	16.126	40	19.349	40	23.23	40	16.422	40	21.059	40	16.611	40	22.284	40
hsa-miR-194	30.193	9.471	28.131	8.352	30.993	11.028	29.975	9.064	27.573	9.122	26.244	8.204	28.084	10.019	29.278	9.807	24.688	8.613	26.974	11.067	40	20.953	40	21.807	40	20.82	40	20.67	40	18.792	40	17.518	40	15.899	40	16.126	40	19.349	40	23.23	29.497	5.919	23.51	4.569	22.201	-1.188	40	22.284	21.621
hsa-miR-194#	38.428	17.706	40	20.221	40	20.035	38.298	17.387	40	21.549	40	21.96	40	21.935	40	20.529	40	23.925	40	24.093	40	20.953	40	21.807	40	20.82	40	20.67	40	18.792	40	17.518	40	15.899	40	16.126	40	19.349	40	23.23	40	16.422	40	21.059	40	16.611	40	22.284	40
hsa-miR-195	27.391	6.669	25.829	6.05	27.137	7.172	25.946	5.035	25.666	7.215	22.714	4.674	24.762	6.697	25.408	5.937	22.971	6.896	23.952	8.045	25.528	6.481	24.07	5.877	27.286	8.106	28.528	9.198	28.756	7.548	31.442	8.96	30.496	6.395	34.954	11.08	27.975	7.324	27.989	11.219	40	16.422	24.476	5.535	22.89	-0.499	37.026	19.31	21.089
hsa-miR-195#	38.428	17.706	40	20.221	40	20.035	38.298	17.387	40	21.549	40	21.96	40	21.935	40	20.529	40	23.925	40	24.093	40	20.953	40	21.807	40	20.82	40	20.67	40	18.792	40	17.518	40	15.899	40	16.126	40	19.349	40	23.23	40	16.422	40	21.059	40	16.611	40	22.284	40
hsa-miR-196a#	38.428	17.706	40	20.221	40	20.035	38.298	17.387	40	21.549	40	21.96	40	21.935	40	20.529	40	23.925	40	24.093	40	20.953	40	21.807	40	20.82	40	20.67	40	18.792	40	17.518	40	15.899	40	16.126	40	19.349	40	23.23	37.127	13.549	22.617	3.676	22.1	-1.289	33.8	16.084	22.406
hsa-miR-196b	32.473	11.751	40	20.221	33.02	13.055	32.58	11.669	40	21.549	27.638	9.598	28.894	10.829	30.438	10.967	30.019	13.944	30.987	15.08	40	20.953	31.144	12.951	40	20.82	40	20.67	40	18.792	40	17.518	40	15.899	40	16.126	40	19.349	40	23.23	40	16.422	31.448	12.507	28.979	5.59	40	22.284	40
hsa-miR-197	22.186	1.464	20.965	1.186	21.895	1.93	21.25	0.339	21.063	2.612	19.719	1.679	19.399	1.334	19.863	0.392	19.736	3.661	19.973	4.066	20.102	1.055	19.717	1.524	21.619	2.439	21.961	2.631	22.563	1.355	22.782	0.3	25.141	1.04	22.983	-0.891	22.333	1.682	40	23.23	30.557	6.979	20.163	1.222	18.556	-4.833	28.261	10.545	21.564
hsa-miR-198	40	19.278	40	20.221	40	20.035	40	19.089	40	21.549	40	21.96	40	21.935	40	20.529	40	23.925	40	24.093	40	20.953	40	21.807	40	20.82	40	20.67	40	18.792	40	17.518	40	15.899	40	16.126	40	19.349	40	23.23	40	16.422	40	21.059	40	16.611	40	22.284	40
hsa-miR-199a	40	19.278	40	20.221	40	20.035	40	19.089	40	21.549	40	21.96	40	21.935	40	20.529	40	23.925	29.009	13.102	40	20.953	40	21.807	40	20.82	40	20.67	40	18.792	40	17.518	40	15.899	40	16.126	40	19.349	40	23.23	40	16.422	40	21.059	40	16.611	40	22.284	40
hsa-miR-199a-3p	28.033	7.311	25.791	6.012	27.724	7.759	26.321	5.41	26.051	7.6	25.147	7.107	24.391	6.326	25.615	6.144	25.985	9.91	24.974	9.067	27.403	8.356	27.003	8.81	40	20.82	40	20.67	40	18.792	40	17.518	40	15.899	40	16.126	40	19.349	40	23.23	40	16.422	25.611	6.67	25.06	1.671	32.941	15.225	27.523
hsa-miR-199b	31.002	10.28	40	20.221	29.869	9.904	29.444	8.533	29.696	11.245	40	21.96	27.057	8.992	40	20.529	40	23.925	29.029	13.122	40	20.953	40	21.807	40	20.82	40	20.67	40	18.792	40	17.518	40	15.899	40	16.126	40	19.349	40	23.23	40	16.422	40	21.059	40	16.611	40	22.284	40
hsa-miR-19a	26.701	5.979	24.463	4.684	26.75	6.785	25.385	4.474	25.474	7.023	22.002	3.962	23.832	5.767	24.725	5.254	21.634	5.559	23.96	8.053	25.587	6.54	23.552	5.359	26.017	6.837	27.363	8.033	27.368	6.16	29.804	7.322	28.206	4.105	31.895	8.021	27.971	7.32	26.048	9.278	35.985	12.407	40	21.059	40	16.611	40	22.284	40
hsa-miR-19a#	38.428	17.706	40	20.221	40	20.035	38.298	17.387	40	21.549	40	21.96	40	21.935	40	20.529	40	23.925	40	24.093	40	20.953	40	21.807	40	20.82	40	20.67	40	18.792	40	17.518	40	15.899	40	16.126	40	19.349	40	23.23	25.407	1.829	20.068	1.127	19.172	-4.217	26.088	8.372	20.065
hsa-miR-19b	22.655	1.933	20.366	0.587	22.448	2.483	20.982	0.071	20.989	2.538	19.661	1.621	19.33	1.265	20.231	0.76	19.178	3.103	19.972	4.065	21.836	2.789	19.693	1.5	23.143	3.963	24.625	5.295	24.031	2.823	24.612	2.13	25.057	0.956	26.984	3.11	24.346	3.695	22.952	6.182	33.396	9.818	25.258	6.317	24.06	0.671	32.7	14.984	24.312
hsa-miR-19b-1#	27.973	7.251	31.886	12.107	31.461	11.496	29.314	8.403	33.776	15.325	32.494	14.454	34.15	16.085	31.142	11.671	35.656	19.581	29.966	14.059	27.955	8.908	26.659	8.466	26.485	7.305	29.349	10.019	28.628	7.42	28.031	5.549	29.709	5.608	27.869	3.995	28.391	7.74	28.933	12.163	31.374	7.796	32.267	13.326	34.188	10.799	26.963	9.247	29.128
hsa-miR-200a	26.396	5.674	23.261	3.482	25.027	5.062	21.911	1	22.928	4.477	40	21.96	23.677	5.612	22.925	3.454	40	23.925	23.996	8.089	40	20.953	40	21.807	40	20.82	40	20.67	40	18.792	40	17.518	40	15.899	40	16.126	40	19.349	40	23.23	32.019	8.441	40	21.059	40	16.611	40	22.284	40
hsa-miR-200a#	38.428	17.706	32.37	12.591	40	20.035	38.298	17.387	40	21.549	40	21.96	40	21.935	40	20.529	40	23.925	40	24.093	40	20.953	40	21.807	40	20.82	40	20.67	40	18.792	40	17.518	40	15.899	40	16.126	40	19.349	40	23.23	40	16.422	40	21.059	40	16.611	40	22.284	40
hsa-miR-200b	26.034	5.312	23.814	4.035	25.366	5.401	22.329	1.418	23.116	4.665	24.564	6.524	23.836	5.771	23.572	4.101	23.926	7.851	24.973	9.066	40	20.953	22.974	4.781	40	20.82	40	20.67	40	18.792	25.571	3.089	40	15.899	40	16.126	40	19.349	24.952	8.182	29.987	6.409	40	21.059	25.605	2.216	31.07	13.354	40
hsa-miR-200b#	38.428	17.706	40	20.221	40	20.035	38.298	17.387	40	21.549	40	21.96	40	21.935	40	20.529	40	23.925	40	24.093	40	20.953	40	21.807	40	20.82	40	20.67	40	18.792	40	17.518	40	15.899	40	16.126	40	19.349	40	23.23	40	16.422	40	21.059	40	16.611	40	22.284	40
hsa-miR-200c	22.929	2.207	21.283	1.504	23.012	3.047	19.781	-1.13	20.21	1.759	21.855	3.815	20.943	2.878	21.142	1.671	22.929	6.854	22.019	6.112	24.294	5.247	20.827	2.634	24.995	5.815	23.655	4.325	24.028	2.82	22.943	0.461	24.922	0.821	22.208	-1.666	22.571	1.92	22.996	6.226	31.425	7.847	25.006	6.065	23.669	0.28	33.211	15.495	22.02
hsa-miR-200c#	38.428	17.706	40	20.221	40	20.035	38.298	17.387	40	21.549	40	21.96	40	21.935	40	20.529	40	23.925	40	24.093	40	20.953	40	21.807	40	20.82	40	20.67	40	18.792	40	17.518	40	15.899	40	16.126	40	19.349	40	23.23	40	16.422	40	21.059	40	16.611	40	22.284	40
hsa-miR-202	25.595	4.873	29.095	9.316	28.644	8.679	29.083	8.172	24.193	5.742	29.576	11.536	26.532	8.467	29.998	10.527	27.968	11.893	27.002	11.095	24.54	5.493	24.945	6.752	26.253	7.073	24.496	5.166	23.745	2.537	30.687	8.205	29.023	4.922	27.365	3.491	25.185	4.534	25.084	8.314	28.703	5.125	21.027	2.086	22.075	-1.314	29.198	11.482	20.282
hsa-miR-202#	38.428	17.706	40	20.221	40	20.035	38.298	17.387	40	21.549	40	21.96	40	21.935	40	20.529	40	23.925	40	24.093	40	20.953	40	21.807	40	20.82	40	20.67	40	18.792	40	17.518	40	15.899	40	16.126	40	19.349	40	23.23	27.605	4.027	22.397	3.456	20.631	-2.758	30.404	12.688	19.798
hsa-miR-203	20.211	-0.511	16.842	-2.937	18.679	-1.286	15.956	-4.955	16.908	-1.543	16.251	-1.789	16.991	-1.074	16.07	-3.401	18.447	2.372	17.956	2.049	22.008	2.961	20.982	2.789	24.771	5.591	23.029	3.699	23.719	2.511	24.826	2.344	22.289	-1.812	24.658	0.784	23.676	3.025	23.98	7.21	32.99	9.412	25.997	7.056	27.232	3.843	40	22.284	26.07
hsa-miR-204	26.568	5.846	40	20.221	28.189	8.224	40	19.089	25.928	7.477	40	21.96	28.94	10.875	40	20.529	26.685	10.61	27.023	11.116	27.002	7.955	26.805	8.612	40	20.82	40	20.67	40	18.792	40	17.518	40	15.899	40	16.126	27.954	7.303	40	23.23	40	16.422	40	21.059	27.93	4.541	40	22.284	27.547
hsa-miR-205	25.713	4.991	23.713	3.934	25.259	5.294	22.379	1.468	21.968	3.517	23.287	5.247	22.856	4.791	22.919	3.448	24.05	7.975	21.955	6.048	25.656	6.609	23.789	5.596	29.85	10.67	27.987	8.657	27.735	6.527	28.557	6.075	27.274	3.173	25.376	1.502	28.854	8.203	26.965	10.195	28.426	4.848	24.7	5.759	23.76	0.371	40	22.284	23.481
hsa-miR-206	27.881	7.159	32.062	12.283	30.149	10.184	30.254	9.343	29.621	11.17	31.242	13.202	33.976	15.911	28.503	9.032	33.093	17.018	27.954	12.047	22.983	3.936	22.205	4.012	25.151	5.971	23.952	4.622	23.736	2.528	22.127	-0.355	26.969	2.868	22.797	-1.077	21.95	1.299	19.542	2.772	29.242	5.664	20.964	2.023	31.376	7.987	21.021	3.305	22.265
hsa-miR-208	40	19.278	40	20.221	40	20.035	40	19.089	40	21.549	40	21.96	40	21.935	40	20.529	40	23.925	40	24.093	40	20.953	40	21.807	40	20.82	40	20.67	40	18.792	40	17.518	40	15.899	40	16.126	40	19.349	40	23.23	40	16.422	40	21.059	20.972	-2.417	40	22.284	40
hsa-miR-208b	40	19.278	40	20.221	40	20.035	40	19.089	40	21.549	40	21.96	40	21.935	40	20.529	40	23.925	40	24.093	34.048	15.001	40	21.807	40	20.82	40	20.67	40	18.792	40	17.518	40	15.899	40	16.126	40	19.349	40	23.23	40	16.422	40	21.059	40	16.611	40	22.284	40
hsa-miR-20a	22.815	2.093	20.607	0.828	22.449	2.484	20.763	-0.148	20.958	2.507	19.207	1.167	19.603	1.538	20.331	0.86	19.202	3.127	19.968	4.061	22.38	3.333	20.722	2.529	23.501	4.321	24.753	5.423	24.989	3.781	27.025	4.543	26.52	2.419	27.819	3.945	23.958	3.307	23.97	7.2	40	16.422	40	21.059	40	16.611	40	22.284	40
hsa-miR-20a#	33.858	13.136	32.711	12.932	40	20.035	34.321	13.41	40	21.549	35.366	17.326	34.311	16.246	40	20.529	39.42	23.345	35.953	20.046	40	20.953	40	21.807	34.038	14.858	40	20.67	40	18.792	40	17.518	40	15.899	40	16.126	40	19.349	40	23.23	40	16.422	40	21.059	40	16.611	40	22.284	40
hsa-miR-20b	28.937	8.215	26.912	7.133	28.958	8.993	26.568	5.657	27.169	8.718	25.725	7.685	25.518	7.453	26.007	6.536	26.04	9.965	25.966	10.059	28.916	9.869	27.944	9.751	40	20.82	40	20.67	40	18.792	32.989	10.507	40	15.899	40	16.126	40	19.349	40	23.23	32.653	9.075	20.754	1.813	20.515	-2.874	32.249	14.533	20.83
hsa-miR-20b#	38.428	17.706	40	20.221	40	20.035	38.298	17.387	40	21.549	40	21.96	40	21.935	40	20.529	40	23.925	40	24.093	40	20.953	40	21.807	40	20.82	40	20.67	40	18.792	40	17.518	40	15.899	40	16.126	40	19.349	40	23.23	40	16.422	40	21.059	40	16.611	40	22.284	40
hsa-miR-21	24.567	3.845	21.898	2.119	23.696	3.731	21.98	1.069	22.484	4.033	21.715	3.675	22.312	4.247	21.499	2.028	22.028	5.953	21.976	6.069	21.548	2.501	20.562	2.369	24.697	5.517	40	20.67	25.911	4.703	25.229	2.747	40	15.899	40	16.126	24.345	3.694	40	23.23	32.71	9.132	26.826	7.885	26.438	3.049	40	22.284	28.19
hsa-miR-21#	38.428	17.706	40	20.221	40	20.035	38.298	17.387	40	21.549	40	21.96	40	21.935	40	20.529	40	23.925	40	24.093	40	20.953	40	21.807	40	20.82	40	20.67	40	18.792	40	17.518	40	15.899	40	16.126	40	19.349	40	23.23	40	16.422	40	21.059	40	16.611	40	22.284	40
hsa-miR-210	40	19.278	24.06	4.281	40	20.035	21.585	0.674	21.961	3.51	40	21.96	22.566	4.501	21.583	2.112	40	23.925	22.01	6.103	40	20.953	40	21.807	40	20.82	40	20.67	40	18.792	40	17.518	40	15.899	40	16.126	40	19.349	40	23.23	28.668	5.09	40	21.059	24.918	1.529	40	22.284	40
hsa-miR-211	28.269	7.547	28.993	9.214	28.858	8.893	29.688	8.777	27.234	8.783	26.894	8.854	28.844	10.779	27.991	8.52	28.108	12.033	26.985	11.078	40	20.953	40	21.807	40	20.82	40	20.67	40	18.792	40	17.518	40	15.899	40	16.126	40	19.349	40	23.23	40	16.422	40	21.059	40	16.611	40	22.284	40
hsa-miR-212	28.253	7.531	28.037	8.258	27.323	7.358	26.592	5.681	25.402	6.951	27.064	9.024	25.987	7.922	27.14	7.669	25.592	9.517	22.01	6.103	25.007	5.96	24.934	6.741	26.577	7.397	24.66	5.33	25.591	4.383	27.502	5.02	27.033	2.932	40	16.126	25.812	5.161	40	23.23	40	16.422	27.342	8.401	26.108	2.719	40	22.284	25.615
hsa-miR-213	38.428	17.706	40	20.221	40	20.035	38.298	17.387	40	21.549	40	21.96	40	21.935	40	20.529	40	23.925	40	24.093	40	20.953	40	21.807	40	20.82	40	20.67	40	18.792	40	17.518	40	15.899	40	16.126	40	19.349	40	23.23	40	16.422	40	21.059	40	16.611	40	22.284	40
hsa-miR-214	40	19.278	40	20.221	40	20.035	40	19.089	40	21.549	40	21.96	40	21.935	40	20.529	40	23.925	40	24.093	40	20.953	40	21.807	40	20.82	40	20.67	40	18.792	40	17.518	40	15.899	40	16.126	40	19.349	40	23.23	40	16.422	40	21.059	40	16.611	40	22.284	40
hsa-miR-214#	38.428	17.706	40	20.221	40	20.035	38.298	17.387	40	21.549	40	21.96	40	21.935	40	20.529	40	23.925	40	24.093	40	20.953	40	21.807	40	20.82	40	20.67	40	18.792	40	17.518	40	15.899	40	16.126	40	19.349	40	23.23	35.988	12.41	40	21.059	40	16.611	40	22.284	40
hsa-miR-215	40	19.278	40	20.221	40	20.035	40	19.089	40	21.549	40	21.96	40	21.935	40	20.529	40	23.925	40	24.093	40	20.953	40	21.807	40	20.82	40	20.67	40	18.792	40	17.518	40	15.899	40	16.126	40	19.349	40	23.23	40	16.422	40	21.059	40	16.611	40	22.284	40
hsa-miR-216a	40	19.278	40	20.221	40	20.035	40	19.089	40	21.549	40	21.96	40	21.935	40	20.529	40	23.925	40	24.093	40	20.953	40	21.807	40	20.82	40	20.67	40	18.792	40	17.518	40	15.899	40	16.126	40	19.349	40	23.23	40	16.422	40	21.059	40	16.611	40	22.284	40
hsa-miR-216b	40	19.278	40	20.221	40	20.035	40	19.089	40	21.549	40	21.96	40	21.935	33.015	13.544	40	23.925	40	24.093	40	20.953	40	21.807	40	20.82	40	20.67	40	18.792	40	17.518	40	15.899	40	16.126	40	19.349	40	23.23	40	16.422	40	21.059	30.919	7.53	40	22.284	40
hsa-miR-217	40	19.278	40	20.221	40	20.035	40	19.089	40	21.549	40	21.96	40	21.935	40	20.529	40	23.925	26.951	11.044	40	20.953	40	21.807	40	20.82	40	20.67	40	18.792	40	17.518	40	15.899	40	16.126	40	19.349	40	23.23	40	16.422	40	21.059	40	16.611	40	22.284	40
hsa-miR-218	28.666	7.944	27.949	8.17	29.297	9.332	26.607	5.696	26.338	7.887	26.304	8.264	26.419	8.354	27.344	7.873	27.338	11.263	40	24.093	27.426	8.379	26.506	8.313	28.665	9.485	27.944	8.614	26.721	5.513	28.983	6.501	28.786	4.685	29.603	5.729	27.53	6.879	25.92	9.15	32.964	9.386	27.298	8.357	26.333	2.944	40	22.284	26.647
hsa-miR-218-1#	38.428	17.706	40	20.221	40	20.035	38.298	17.387	40	21.549	40	21.96	40	21.935	40	20.529	40	23.925	40	24.093	40	20.953	40	21.807	40	20.82	40	20.67	40	18.792	40	17.518	40	15.899	40	16.126	40	19.349	40	23.23	40	16.422	40	21.059	40	16.611	40	22.284	40
hsa-miR-218-2#	38.428	17.706	40	20.221	40	20.035	38.298	17.387	40	21.549	40	21.96	40	21.935	40	20.529	40	23.925	40	24.093	37.001	17.954	40	21.807	40	20.82	40	20.67	40	18.792	40	17.518	40	15.899	40	16.126	40	19.349	35.964	19.194	40	16.422	40	21.059	40	16.611	40	22.284	40
hsa-miR-219	40	19.278	40	20.221	40	20.035	40	19.089	40	21.549	40	21.96	40	21.935	40	20.529	40	23.925	40	24.093	40	20.953	40	21.807	40	20.82	40	20.67	40	18.792	40	17.518	40	15.899	40	16.126	40	19.349	40	23.23	40	16.422	40	21.059	40	16.611	40	22.284	40
hsa-miR-219-1-3p	40	19.278	40	20.221	40	20.035	40	19.089	40	21.549	40	21.96	40	21.935	40	20.529	40	23.925	40	24.093	40	20.953	40	21.807	40	20.82	40	20.67	40	18.792	40	17.518	40	15.899	40	16.126	40	19.349	40	23.23	40	16.422	40	21.059	40	16.611	40	22.284	40
hsa-miR-219-2-3p	40	19.278	40	20.221	40	20.035	40	19.089	40	21.549	40	21.96	40	21.935	40	20.529	40	23.925	26.951	11.044	40	20.953	40	21.807	40	20.82	40	20.67	40	18.792	40	17.518	40	15.899	40	16.126	40	19.349	40	23.23	34.01	10.432	40	21.059	40	16.611	40	22.284	40
hsa-miR-22	40	19.278	40	20.221	40	20.035	40	19.089	40	21.549	40	21.96	40	21.935	40	20.529	40	23.925	19.977	4.07	40	20.953	40	21.807	40	20.82	40	20.67	40	18.792	40	17.518	40	15.899	40	16.126	40	19.349	40	23.23	30.024	6.446	40	21.059	30.902	7.513	40	22.284	40
hsa-miR-22#	38.428	17.706	27.063	7.284	40	20.035	25.059	4.148	40	21.549	32.218	14.178	30.515	12.45	27.29	7.819	40	23.925	25.946	10.039	40	20.953	40	21.807	40	20.82	40	20.67	40	18.792	40	17.518	40	15.899	40	16.126	40	19.349	40	23.23	40	16.422	40	21.059	40	16.611	40	22.284	40
hsa-miR-220	40	19.278	31.028	11.249	40	20.035	40	19.089	40	21.549	40	21.96	40	21.935	40	20.529	40	23.925	40	24.093	40	20.953	40	21.807	40	20.82	40	20.67	40	18.792	40	17.518	40	15.899	40	16.126	40	19.349	40	23.23	40	16.422	40	21.059	40	16.611	40	22.284	40
hsa-miR-220b	40	19.278	40	20.221	40	20.035	40	19.089	40	21.549	40	21.96	40	21.935	40	20.529	40	23.925	40	24.093	40	20.953	40	21.807	40	20.82	40	20.67	40	18.792	40	17.518	40	15.899	40	16.126	40	19.349	40	23.23	40	16.422	40	21.059	40	16.611	40	22.284	40
hsa-miR-220c	40	19.278	40	20.221	40	20.035	40	19.089	40	21.549	40	21.96	40	21.935	40	20.529	40	23.925	22.976	7.069	40	20.953	40	21.807	40	20.82	40	20.67	40	18.792	40	17.518	40	15.899	40	16.126	40	19.349	40	23.23	40	16.422	40	21.059	40	16.611	40	22.284	40
hsa-miR-221	25.077	4.355	22.857	3.078	23.983	4.018	21.817	0.906	22.519	4.068	22.195	4.155	22.419	4.354	22.05	2.579	24.027	7.952	20.95	5.043	40	20.953	26.027	7.834	40	20.82	40	20.67	40	18.792	40	17.518	40	15.899	40	16.126	40	19.349	40	23.23	40	16.422	40	21.059	40	16.611	40	22.284	40
hsa-miR-221#	38.428	17.706	36.356	16.577	40	20.035	38.298	17.387	40	21.549	40	21.96	39.317	21.252	40	20.529	40	23.925	40	24.093	40	20.953	40	21.807	40	20.82	40	20.67	40	18.792	40	17.518	40	15.899	40	16.126	40	19.349	40	23.23	28.922	5.344	40	21.059	29.919	6.53	40	22.284	40
hsa-miR-222	24.057	3.335	21.943	2.164	23.612	3.647	21.623	0.712	21.914	3.463	21.286	3.246	20.8	2.735	21.465	1.994	21.403	5.328	10.976	-4.931	26.707	7.66	23.054	4.861	26.61	7.43	27.276	7.946	27.306	6.098	26.042	3.56	28.011	3.91	28.003	4.129	26.782	6.131	27.987	11.217	28.928	5.35	23.233	4.292	20.921	-2.468	30.561	12.845	22.298
hsa-miR-222#	38.428	17.706	40	20.221	40	20.035	38.298	17.387	40	21.549	40	21.96	40	21.935	40	20.529	40	23.925	40	24.093	40	20.953	40	21.807	40	20.82	35.972	16.642	40	18.792	40	17.518	40	15.899	40	16.126	40	19.349	40	23.23	22.41	-1.168	23.765	4.824	22.26	-1.129	25.769	8.053	24.048
hsa-miR-223	13.755	-6.967	11.69	-8.089	13.539	-6.426	12.252	-8.659	12.504	-5.947	10.163	-7.877	10.06	-8.005	11.37	-8.101	10.942	-5.133	40	24.093	13.592	-5.455	12.681	-5.512	16.082	-3.098	17.925	-1.405	17.224	-3.984	21.302	-1.18	20.68	-3.421	21.977	-1.897	17.788	-2.863	15.982	-0.788	28.928	5.35	23.233	4.292	20.921	-2.468	30.561	12.845	22.298
hsa-miR-223#	26.091	5.369	25.939	6.16	26.969	7.004	24.284	3.373	28.464	10.013	28.725	10.685	27.721	9.656	25.552	6.081	32.662	16.587	22.982	7.075	25.489	6.442	23.687	5.494	27.782	8.602	28.991	9.661	28.51	7.302	40	17.518	40	15.899	40	16.126	28.667	8.016	26.981	10.211	40	16.422	27.588	8.647	25.97	2.581	40	22.284	26.02
hsa-miR-224	24.652	3.93	22.958	3.179	24.233	4.268	22.581	1.67	24.908	6.457	23.119	5.079	23.106	5.041	23.954	4.483	24.473	8.398	40	24.093	23.24	4.193	23.45	5.257	40	20.82	40	20.67	28.023	6.815	30.537	8.055	27.549	3.448	25.542	1.668	26.845	6.194	27.041	10.271	21.746	-1.832	13.506	-5.435	11.797	-11.592	22.295	4.579	16.049
hsa-miR-23a#	38.428	17.706	40	20.221	40	20.035	38.298	17.387	40	21.549	34.727	16.687	35.446	17.381	40	20.529	40	23.925	40	24.093	40	20.953	40	21.807	40	20.82	40	20.67	40	18.792	40	17.518	40	15.899	40	16.126	40	19.349	40	23.23	40	16.422	40	21.059	25.964	2.575	30.432	12.716	40
hsa-miR-23a#	40	19.278	40	20.221	40	20.035	25.856	4.945	40	21.549	40	21.96	25.133	7.068	40	20.529	40	23.925	40	24.093	40	20.953	29.407	11.214	40	20.82	29.982	10.652	40	18.792	40	17.518	40	15.899	40	16.126	29.866	9.215	29.086	12.316	40	16.422	31.956	13.015	40	16.611	28.807	11.091	40
hsa-miR-23b	40	19.278	40	20.221	40	20.035	40	19.089	40	21.549	40	21.96	40	21.935	40	20.529	40	23.925	16.974	1.067	40	20.953	40	21.807	40	20.82	40	20.67	40	18.792	40	17.518	40	15.899	40	16.126	40	19.349	40	23.23	40	16.422	40	21.059	40	16.611	40	22.284	40
hsa-miR-23b#	38.428	17.706	40	20.221	40	20.035	38.298	17.387	40	21.549	40	21.96	40	21.935	40	20.529	40	23.925	40	24.093	40	20.953	40	21.807	40	20.82	40	20.67	40	18.792	40	17.518	40	15.899	40	16.126	40	19.349	40	23.23	26.986	3.408	20.547	1.606	18.791	-4.598	28.576	10.86	20.191
hsa-miR-24	20.03	-0.692	18.117	-1.662	19.666	-0.299	17.979	-2.932	18.081	-0.37	17.412	-0.628	17.186	-0.879	17.868	-1.603	17.304	1.229	19.943	4.036	22.641	3.594	19.664	1.471	22.158	2.978	23.004	3.674	23.211	2.003	24.906	2.424	24.663	0.562	24.253	0.379	23.981	3.33	20.978	4.208	40	16.422	40	21.059	40	16.611	40	22.284	40
hsa-miR-24-1#	38.428	17.706	40	20.221	40	20.035	38.298	17.387	40	21.549	40	21.96	40	21.935	40	20.529	40	23.925	40	24.093	40	20.953	40	21.807	40	20.82	40	20.67	40	18.792	40	17.518	40	15.899	40	16.126	40	19.349	40	23.23	40	16.422	40	21.059	40	16.611	40	22.284	40
hsa-miR-24-2#	38.428	17.706	40	20.221	40	20.035	38.298	17.387	40	21.549	40	21.96	40	21.935	40	20.529	40	23.925	40	24.093	40	20.953	40	21.807	40	20.82	40	20.67	40	18.792	40	17.518	40	15.899	40	16.126	40	19.349	40	23.23	40	16.422	40	21.059	40	16.611	40	22.284	40
hsa-miR-25	24.673	3.951	22.792	3.013	23.933	3.968	22.843	1.932	22.296	3.845	21.489	3.449	21.528	3.463	22.387	2.916	21.283	5.208	19.977	4.07	23.722	4.675	21.155	2.962	25.228	6.048	27.022	7.692	27.389	6.181	29.669	7.187	30.935	6.834	29.479	5.605	26.625	5.974	23.972	7.202	36.156	12.578	40	21.059	40	16.611	40	22.284	40
hsa-miR-25#	38.428	17.706	40	20.221	40	20.035	38.298	17.387	40	21.549	40	21.96	40	21.935	40	20.529	40	23.925	40	24.093	40	20.953	40	21.807	40	20.82	40	20.67	40	18.792	40	17.518	40	15.899	40	16.126	40	19.349	40	23.23	34.762	11.184	21.841	2.9	21.911	-1.478	34.072	16.356	21.545
hsa-miR-26a	22.429	1.707	20.973	1.194	22.877	2.912	21.199	0.288	20.895	2.444	18.894	0.854	19.807	1.742	21.565	2.094	19.959	3.884	20.996	5.089	21.448	2.401	21.456	3.263	22.183	3.003	23.634	4.304	23.614	2.406	25.971	3.489	25.864	1.763	26.971	3.097	22.663	2.012	22.951	6.181	30.94	7.362	22.955	4.014	21.818	-1.571	31.377	13.661	23.945
hsa-miR-26a-1#	38.428	17.706	32.267	12.488	32.03	12.065	29.611	8.7	40	21.549	35.357	17.317	35.294	17.229	31.204	11.733	40	23.925	29.979	14.072	40	20.953	40	21.807	40	20.82	40	20.67	40	18.792	40	17.518	40	15.899	40	16.126	40	19.349	40	23.23	40	16.422	40	21.059	40	16.611	40	22.284	40
hsa-miR-26a-2#	32.868	12.146	40	20.221	40	20.035	30.229	9.318	36.559	18.108	38.195	20.155	36.606	18.541	40	20.529	39.753	23.678	32.905	16.998	40	20.953	40	21.807	40	20.82	40	20.67	40	18.792	40	17.518	40	15.899	40	16.126	40	19.349	40	23.23	40	16.422	40	21.059	40	16.611	40	22.284	40
hsa-miR-26b	23.246	2.524	21.273	1.494	22.966	3.001	21.737	0.826	21.679	3.228	17.949	-0.091	20.389	2.324	21.71	2.239	18.701	2.626	22.944	7.037	20.428	1.381	19.938	1.745	21.73	2.55	23.772	4.442	23.531	2.323	25.931	3.449	25.672	1.571	27.977	4.103	22.88	2.229	22.998	6.228	28.066	4.488	27.732	8.791	28.502	5.113	40	22.284	28.949
hsa-miR-26b#	31.44	10.718	32.721	12.942	32.444	12.479	30.197	9.286	32.784	14.333	35.412	17.372	33.026	14.961	30.532	11.061	38.633	22.558	28.977	13.07	29.946	10.899	27.343	9.15	30.748	11.568	40	20.67	40	18.792	40	17.518	40	15.899	40	16.126	40	19.349	40	23.23	31.605	8.027	27.9	8.959	29.891	6.502	29.032	11.316	29.125
hsa-miR-27a	25.691	4.969	24.199	4.42	25.299	5.334	24.166	3.255	23.308	4.857	22.635	4.595	23.336	5.271	23.929	4.458	21.871	5.796	24.994	9.087	24.853	5.806	22.269	4.076	24.577	5.397	26.571	7.241	26.504	5.296	28.776	6.294	26.998	2.897	29.008	5.134	26.207	5.556	23.978	7.208	34.825	11.247	21.07	2.129	20.861	-2.528	32.687	14.971	21.964
hsa-miR-27a#	29.51	8.788	30.356	10.577	30.26	10.295	27.004	6.093	30.546	12.095	35.246	17.206	31.88	13.815	29.132	9.661	34.697	18.622	27.005	11.098	28.204	9.157	26.533	8.34	27.415	8.235	28.752	9.422	28.053	6.845	40	17.518	31.576	7.475	40	16.126	29.938	9.287	29.029	12.259	40	16.422	40	21.059	40	16.611	40	22.284	40
hsa-miR-27b	27.597	6.875	24.952	5.173	25.682	5.717	23.91	2.999	24.297	5.846	24.689	6.649	24.789	6.724	24.1	4.629	25.006	8.931	23.954	8.047	24.068	5.021	22.629	4.436	25.071	5.891	28.002	8.672	26.617	5.409	26.949	4.467	26.72	2.619	25.584	1.71	24.772	4.121	24.985	8.215	30.54	6.962	23.651	4.71	23.834	0.445	30.946	13.23	24.498
hsa-miR-27b#	38.428	17.706	40	20.221	40	20.035	38.298	17.387	40	21.549	40	21.96	40	21.935	40	20.529	40	23.925	40	24.093	40	20.953	40	21.807	40	20.82	40	20.67	40	18.792	40	17.518	40	15.899	40	16.126	40	19.349	40	23.23	31.32	7.742	24.893	5.952	24.263	0.874	31.306	13.59	26.189
hsa-miR-28	27.4	6.678	25.546	5.767	27.452	7.487	25.499	4.588	24.939	6.488	24.685	6.645	24.849	6.784	26.654	7.183	25.552	9.477	32.988	17.081	27.801	8.754	24.556	6.363	28.493	9.313	32.009	12.679	29.339	8.131	40	17.518	33.294	9.193	29.361	5.487	29.246	8.595	26.948	10.178	29.025	5.447	23.915	4.974	24.393	1.004	30.869	13.153	23.914
hsa-miR-28-3p	26.213	5.491	25.304	5.525	26.169	6.204	24.919	4.008	24.186	5.735	27.74	9.7	24.028	5.963	24.965	5.494	28.967	12.892	24.994	9.087	29.937	10.89	27.155	8.962	40	20.82	40	20.67	40	18.792	27.349	4.867	40	15.899	40	16.126	40	19.349	40	23.23	31.553	7.975	24.225	5.284	23.333	-0.056	32.466	14.75	25.979
hsa-miR-296-5p	40	19.278	40	20.221	40	20.035	40	19.089	40	21.549	40	21.96	40	21.935	40	20.529	40	23.925	40	24.093	27.197	4.939	26.524	8.331	31.744	12.564	28.1	8.77	30.019	8.811	31.33	8.848	28.714	4.613	31.107	7.233	28.463	7.812	26.479	9.709	35.975	12.397	40	21.059	40	16.611	40	22.284	40
hsa-miR-296-3p	40	19.278	40	20.221	40	20.035	40	19.089	40	21.549	40	21.96	40	21.935	40	20.529	40	23.925	23.954	8.047	40	20.953	40	21.807	40	20.82	40	20.67	40	18.792	40	17.518	40	15.899	40	16.126	40	19.349	40	23.23	27.98	4.402	30.26	11.319	28.816	5.427	30.706	12.99	27.707
hsa-miR-298	40	19.278	40	20.221	40	20.035	40	19.089	40	21.549	40	21.96	40	21.935	40	20.529	40	23.925	40	24.093	40	20.953	40	21.807	40	20.82	40	20.67	40	18.792	40	17.518	40	15.899	40	16.126	40	19.349	40	23.23	40	16.422	35.96	17.019	40	16.611	40	22.284	40
hsa-miR-299-3p	40	19.278	40	20.221	40	20.035	40	19.089	40	21.549	40	21.96	40	21.935	40	20.529	40	23.925	40	24.093	40	20.953	40	21.807	40	20.82	40	20.67	40	18.792	40	17.518	40	15.899	40	16.126	40	19.349	40	23.23	40	16.422	40	21.059	40	16.611	40	22.284	40
hsa-miR-299-5p	40	19.278	40	20.221	40	20.035	40	19.089	40	21.549	40	21.96	40	21.935	40	20.529	40	23.925	22.945	7.038	40	20.953	40	21.807	40	20.82	40	20.67	40	18.792	40	17.518	40	15.899	40	16.126	40	19.349	40	23.23	40	16.422	40	21.059	40	16.611	40	22.284	40
hsa-miR-29a	26.253	5.531	24.463	4.684	26.203	6.238	24.491	3.58	24.661	6.21	24.505	6.465	23.441	5.376	24.574	5.103	23.971	7.896	27.963	12.056	26.778	7.731	24.825	6.632	27.116	7.936	29.054	9.724	29.048	7.84	28.978	6.496	30.43	6.329	31.791	7.917	28.006	7.355	27.978	11.208	40	16.422	40	21.059	40	16.611	40	22.284	40
hsa-miR-29a#	38.428	17.706	31.233	11.454	40	20.035	38.298	17.387	33.978	15.527	40	21.96	32.716	14.651	40	20.529	40	23.925	30.016	14.109	40	20.953	40	21.807	40	20.82	40	20.67	40	18.792	40	17.518	40	15.899	40	16.126	40	19.349	40	23.23	40	16.422	32.955	14.014	29.126	5.737	40	22.284	40
hsa-miR-29b	31.295	10.573	28.196	8.417	31.997	12.032	28.052	7.141	28.47	10.019	27.123	9.083	27.761	9.696	30.132	10.661	28.067	11.992	24.98	9.073	29.053	10.006	27.798	9.605	30.025	10.845	40	20.67	30.951	9.743	40	17.518	29.903	5.802	40	16.126	40	19.349	40	23.23	31.02	7.442	24.366	5.425	23.113	-0.276	33.179	15.463	24.614
hsa-miR-29b-1#	38.428	17.706	40	20.221	40	20.035	38.298	17.387	40	21.549	40	21.96	40	21.935	40	20.529	40	23.925	40	24.093	40	20.953	40	21.807	40	20.82	40	20.67	40	18.792	40	17.518	40	15.899	40	16.126	40	19.349	40	23.23	40	16.422	40	21.059	40	16.611	40	22.284	40
hsa-miR-29b-2#	38.428	17.706	40	20.221	40	20.035	38.298	17.387	36.061	17.61	40	21.96	40	21.935	40	20.529	40	23.925	40	24.093	40	20.953	40	21.807	40	20.82	40	20.67	40	18.792	40	17.518	40	15.899	40	16.126	40	19.349	40	23.23	40	16.422	40	21.059	40	16.611	40	22.284	40
hsa-miR-29c	27.788	7.066	25.984	6.205	28.013	8.048	25.872	4.961	26.864	8.413	26.214	8.174	25.557	7.492	26.016	6.545	25.901	9.826	27.983	12.076	30.702	11.655	27.595	9.402	30.826	11.646	29.925	10.595	31.191	9.983	34.518	12.036	40	15.899	40	16.126	30.075	9.424	32.02	15.25	40	16.422	30.336	11.395	28.88	5.491	40	22.284	29.338
hsa-miR-301	30.313	9.591	27.933	8.154	29.958	9.993	28.17	7.259	28.183	9.732	27.408	9.368	26.963	8.898	29.443	9.972	27.533	11.458	40	24.093	30.019	10.972	30.34	12.147	31.01	11.83	31.942	12.612	31.575	10.367	40	17.518	40	15.899	40	16.126	40	19.349	31.014	14.244	33.842	10.264	28.48	9.539	28.402	5.013	32.274	14.558	31.038
hsa-miR-301b	40	19.278	32.941	13.162	40	20.035	31.314	10.403	34.053	15.602	32.901	14.861	31.521	13.456	40	20.529	40	23.925	40	24.093	40	20.953	40	21.807	40	20.82	40	20.67	40	18.792	40	17.518	40	15.899	40	16.126	40	19.349	40	23.23	40	16.422	40	21.059	40	16.611	40	22.284	40
hsa-miR-302a	40	19.278	40	20.221	36.009	16.044	40	19.089	33.526	15.075	40	21.96	40	21.935	40	20.529	40	23.925	40	24.093	31.017	11.97	40	21.807	40	20.82	35.999	16.669	40	18.792	40	17.518	40	15.899	40	16.126	40	19.349	40	23.23	31.687	8.109	40	21.059	31.92	8.531	40	22.284	30.991
hsa-miR-302a#	38.428	17.706	40	20.221	40	20.035	38.298	17.387	40	21.549	40	21.96	37.748	19.683	40	20.529	40	23.925	40	24.093	40	20.953	40	21.807	40	20.82	40	20.67	40	18.792	40	17.518	36.038	11.937	40	16.126	40	19.349	40	23.23	40	16.422	40	21.059	40	16.611	40	22.284	40
hsa-miR-302b	35.958	15.236	40	20.221	40	20.035	40	19.089	40	21.549	40	21.96	40	21.935	40	20.529	40	23.925	32.02	16.113	26.925	7.878	32.274	14.081	22.857	3.677	27.813	8.483	27.726	6.518	40	17.518	28.732	4.631	32.14	8.266	30.932	10.281	40	23.23	40	16.422	40	21.059	33.791	10.402	40	22.284	32.312
hsa-miR-302b#	38.428	17.706	40	20.221	40	20.035	38.298	17.387	40	21.549	40	21.96	40	21.935	40	20.529	40	23.925	40	24.093	40	20.953	40	21.807	40	20.82	40	20.67	40	18.792	40	17.518	40	15.899	40	16.126	40	19.349	40	23.23	40	16.422	40	21.059	40	16.611	40	22.284	40
hsa-miR-302c	40	19.278	33.011	13.232	40	20.035	40	19.089	29.672	11.221	26.69	8.65	40	21.935	40	20.529	40	23.925	20.997	5.09	29.295	10.248	40	21.807	40	20.82	40	20.67	40	18.792	40	17.518	40	15.899	40	16.126	40	19.349	40	23.23	40	16.422	40	21.059	40	16.611	40	22.284	29.422
hsa-miR-302c#	38.428	17.706	36.355	16.576	34.386	14.421	38.298	17.387	40	21.549	40	21.96	36.198	18.133	31.922	12.451	40	23.925	40	24.093	40	20.953	40	21.807	36.018	16.838	40	20.67	40	18.792	40	17.518	40	15.899	40	16.126	40	19.349	40	23.23	40	16.422	40	21.059	40	16.611	40	22.284	40
hsa-miR-302d	38.428	17.706	40	20.221	30.264	10.299	30.283	9.372	36.013	17.562	34.152	16.112	40	21.935	40	20.529	39.619	23.544	40	24.093	29.212	10.165	40	21.807	40	20.82	32.054	12.724	40	18.792	40	17.518	40	15.899	40	16.126	40	19.349	29.993	13.223	40	16.422	40	21.059	31.525	8.136	40	22.284	31.469
hsa-miR-302d#	38.428	17.706	40	20.221	40	20.035	38.298	17.387	40	21.549	40	21.96	40	21.935	40	20.529	40	23.925	40	24.093	40	20.953	40	21.807	40	20.82	40	20.67	40	18.792	40	17.518	40	15.899	40	16.126	40	19.349	40	23.23	26.804	3.226	24.756	5.815	28.389	5	40	22.284	25.919
hsa-miR-30a-3p	28.21	7.488	29.264	9.485	28.969	9.004	25.34	4.429	30.463	12.012	40	21.96	31.609	13.544	28.884	9.413	40	23.925	28.035	12.128	40	20.953	40	21.807	40	20.82	40	20.67	40	18.792	40	17.518	40	15.899	40	16.126	40	19.349	40	23.23	30.187	6.609	40	21.059	40	16.611	29.176	11.46	28.524
hsa-miR-30a-5p	23.374	2.652	23.481	3.702	24.512	4.547	21.156	0.245	25.439	6.988	27.119	9.079	26.268	8.203	23.452	3.981	29.874	13.799	20.95	5.043	23.996	4.949	20.822	2.629	23.805	4.625	24.949	5.619	25.018	3.81	23.893	1.411	26.959	2.858	24.27	0.396	22.976	2.325	21.97	5.2	28.834	5.256	25.16	6.219	30.158	6.769	22.34	4.624	23.177
hsa-miR-30b	22.796	2.074	21.966	2.187	22.852	2.887	21.675	0.764	20.66	2.209	22.042	4.002	20.657	2.592	21.405	1.934	21.416	5.341	18.949	3.042	23.382	4.335	21.658	3.465	23.32	4.14	24.726	5.396	24.586	3.378	24.871	2.389	26.698	2.597	25.023	1.149	23.363	2.712	23.015	6.245	40	16.422	40	21.059	40	16.611	40	22.284	40
hsa-miR-30b#	38.428	17.706	40	20.221	40	20.035	38.298	17.387	40	21.549	40	21.96	40	21.935	40	20.529	40	23.925	40	24.093	40	20.953	40	21.807	40	20.82	40	20.67	40	18.792	40	17.518	40	15.899	40	16.126	40	19.349	40	23.23	32.226	8.648	21.547	2.606	20.674	-2.715	31.1	13.384	21.395
hsa-miR-30c	21.9	1.178	20.749	0.97	22.103	2.138	20.983	0.072	19.715	1.264	19.8	1.76	19.164	1.099	20.945	1.474	19.5	3.425	24.992	9.085	22.189	3.142	19.952	1.759	21.803	2.623	23.073	3.743	22.975	1.767	24.199	1.717	25.686	1.585	23.423	-0.451	22.141	1.49	21.967	5.197	31.713	8.135	22.36	3.419	21.984	-1.405	30.947	13.231	22.221
hsa-miR-30c-1#	38.428	17.706	40	20.221	40	20.035	38.298	17.387	40	21.549	40	21.96	40	21.935	40	20.529	40	23.925	40	24.093	40	20.953	40	21.807	40	20.82	40	20.67	40	18.792	40	17.518	40	15.899	40	16.126	40	19.349	40	23.23	40	16.422	40	21.059	40	16.611	40	22.284	40
hsa-miR-30c-2#	38.428	17.706	40	20.221	40	20.035	38.298	17.387	40	21.549	40	21.96	40	21.935	40	20.529	40	23.925	40	24.093	40	20.953	40	21.807	40	20.82	40	20.67	40	18.792	40	17.518	40	15.899	40	16.126	40	19.349	40	23.23	40	16.422	40	21.059	40	16.611	40	22.284	40
hsa-miR-30d	25.398	4.676	25.099	5.32	26.068	6.103	23.108	2.197	27.307	8.856	28.014	9.974	27.626	9.561	24.94	5.469	30.466	14.391	22.982	7.075	26.344	7.297	22.234	4.041	25.153	5.973	27.202	7.872	27.305	6.097	27.045	4.563	40	15.899	27.776	3.902	25.827	5.176	24.981	8.211	40	16.422	40	21.059	40	16.611	40	22.284	40
hsa-miR-30d#	38.428	17.706	30.69	10.911	31.732	11.767	30.262	9.351	34.955	16.504	40	21.96	35.513	17.448	33.033	13.562	40	23.925	31.017	15.11	40	20.953	40	21.807	40	20.82	40	20.67	40	18.792	40	17.518	40	15.899	40	16.126	40	19.349	40	23.23	28.837	5.259	25.4	6.459	28.525	5.136	27.027	9.311	25.25
hsa-miR-30e-3p	24.43	3.708	24.793	5.014	25.96	5.995	23.034	2.123	27.351	8.9	28.432	10.392	27.111	9.046	25.152	5.681	32.155	16.08	22.944	7.037	23.758	4.711	24.081	5.888	24.839	5.659	26.121	6.791	25.99	4.782	29.048	6.566	27.878	3.777	30.19	6.316	25.415	4.764	26.974	10.204	30.342	6.764	26.776	7.835	32.883	9.494	26.07	8.354	25.259
hsa-miR-31	25.626	4.904	23.967	4.188	25.583	5.618	23.691	2.78	23.46	5.009	24.341	6.301	23.916	5.851	24.209	4.738	25.998	9.923	21.975	6.068	40	20.953	25.337	7.144	40	20.82	40	20.67	40	18.792	27.104	4.622	28.041	3.94	40	16.126	40	19.349	40	23.23	40	16.422	40	21.059	40	16.611	40	22.284	40
hsa-miR-31#	30.097	9.375	29.557	9.778	29.397	9.432	27.295	6.384	32.917	14.466	35.781	17.741	32.276	14.211	29.072	9.601	40	23.925	29.002	13.095	40	20.953	40	21.807	40	20.82	40	20.67	40	18.792	40	17.518	40	15.899	31.881	8.007	40	19.349	40	23.23	40	16.422	40	21.059	40	16.611	40	22.284	40
hsa-miR-32	32.179	11.457	31.816	12.037	40	20.035	31.338	10.427	30.674	12.223	29.13	11.09	30.884	12.819	32.174	12.703	32.068	15.993	33.001	17.094	40	20.953	40	21.807	40	20.82	40	20.67	40	18.792	40	17.518	40	15.899	40	16.126	40	19.349	40	23.23	35.327	11.749	28.969	10.028	27.19	3.801	33.203	15.487	26.269
hsa-miR-32#	38.428	17.706	40	20.221	40	20.035	38.298	17.387	40	21.549	40	21.96	40	21.935	40	20.529	40	23.925	40	24.093	40	20.953	40	21.807	40	20.82	40	20.67	40	18.792	40	17.518	40	15.899	40	16.126	40	19.349	40	23.23	30.235	6.657	27.946	9.005	31.289	7.9	40	22.284	40
hsa-miR-320	25.545	4.823	23.616	3.837	23.969	4.004	22.761	1.85	22.868	4.417	22.82	4.78	22.362	4.297	21.889	2.418	23.11	7.035	33.001	17.094	24.185	5.138	22.112	3.919	27.136	7.956	25.044	5.714	24.975	3.767	27.159	4.677	26.914	2.813	24.143	0.269	40	19.349	23.052	6.282	28.664	5.086	24.165	5.224	22.809	-0.58	31.93	14.214	22.199
hsa-miR-320B	31.833	11.111	32.773	12.994	32.679	12.714	28.322	7.411	33.033	14.582	32.056	14.016	35.61	17.545	30.505	11.034	35.073	18.998	28.975	13.068	40	20.953	40	21.807	40	20.82	40	20.67	40	18.792	40	17.518	40	15.899	40	16.126	40	19.349	40	23.23	40	16.422	33.018	14.077	40	16.611	40	22.284	40
hsa-miR-323-3p	31.154	10.432	40	20.221	40	20.035	30.831	9.92	31.963	13.512	40	21.96	32.429	14.364	40	20.529	34.188	18.113	33.001	17.094	40	20.953	40	21.807	40	20.82	33.761	14.431	32.032	10.824	40	17.518	40	15.899	40	16.126	40	19.349	40	23.23	40	16.422	40	21.059	30.654	7.265	33.659	15.943	32.984
hsa-miR-324-3p	31.016	10.294	28.704	8.925	31.026	11.061	28.133	7.222	27.901	9.45	29.846	11.806	26.884	8.819	28.876	9.405	28.867	12.792	25.963	10.056	29.144	10.097	26.603	8.41	31.991	12.811	40	20.67	40	18.792	34.921	12.439	40	15.899	40	16.126	40	19.349	40	23.23	40	16.422	26.347	7.406	26.099	2.71	40	22.284	27.16
hsa-miR-324-5p	28.243	7.521	27.475	7.696	29.759	9.794	27.153	6.242	27.945	9.494	27.662	9.622	26.814	8.749	27.992	8.521	26.807	10.732	40	24.093	40	20.953	24.299	6.106	40	20.82	40	20.67	34.263	13.055	40	17.518	40	15.899	40	16.126	31.038	10.387	40	23.23	29.915	6.337	26.951	8.01	26.012	2.623	31.489	13.773	26.491
hsa-miR-325	40	19.278	40	20.221	40	20.035	40	19.089	40	21.549	40	21.96	40	21.935	40	20.529	40	23.925	40	24.093	40	20.953	40	21.807	40	20.82	40	20.67	40	18.792	40	17.518	40	15.899	40	16.126	40	19.349	40	23.23	40	16.422	40	21.059	40	16.611	40	22.284	40
hsa-miR-326	40	19.278	40	20.221	40	20.035	40	19.089	40	21.549	40	21.96	40	21.935	40	20.529	40	23.925	20.972	5.065	40	20.953	40	21.807	40	20.82	40	20.67	40	18.792	40	17.518	40	15.899	40	16.126	40	19.349	40	23.23	40	16.422	36.102	17.161	40	16.611	40	22.284	40
hsa-miR-328	24.335	3.613	23.428	3.649	23.976	4.011	23.05	2.139	22.148	3.697	21.758	3.718	21.403	3.338	22.932	3.461	21.21	5.135	35.961	20.054	23.065	4.018	22.01	3.817	24.451	5.271	25.032	5.702	25.72	4.512	29.929	7.447	29.778	5.677	28.206	4.332	24.395	3.744	24.993	8.223	40	16.422	24.825	5.884	23.008	-0.381	40	22.284	24.843
hsa-miR-329	40	19.278	40	20.221	40	20.035	35.424	14.513	40	21.549	35.934	17.894	40	21.935	40	20.529	40	23.925	26.97	11.063	31.291	12.244	34.043	15.85	40	20.82	31.024	11.694	32.27	11.062	40	17.518	40	15.899	40	16.126	40	19.349	30.951	14.181	40	16.422	35.951	17.01	40	16.611	40	22.284	40
hsa-miR-330	29.925	9.203	28.294	8.515	29.801	9.836	29.096	8.185	27.85	9.399	40	21.96	27.145	9.08	28.608	9.137	40	23.925	40	24.093	40	20.953	40	21.807	40	20.82	40	20.67	40	18.792	40	17.518	40	15.899	40	16.126	40	19.349	40	23.23	40	16.422	29.918	10.977	29.075	5.686	40	22.284	40
hsa-miR-330-5p	40	19.278	40	20.221	40	20.035	40	19.089	40	21.549	40	21.96	40	21.935	40	20.529	40	23.925	22.96	7.053	40	20.953	40	21.807	40	20.82	40	20.67	40	18.792	40	17.518	40	15.899	40	16.126	40	19.349	40	23.23	40	16.422	40	21.059	40	16.611	40	22.284	40
hsa-miR-331	26.452	5.73	25.219	5.44	26.873	6.908	24.412	3.501	23.687	5.236	24.949	6.909	23.394	5.329	25.388	5.917	24.952	8.877	36.003	20.096	24.455	5.408	22.661	4.468	27.575	8.395	26.966	7.636	26.913	5.705	26.588	4.106	27.398	3.297	27.344	3.47	25.079	4.428	40	23.23	31.622	8.044	24.47	5.529	23.753	0.364	40	22.284	23.851
hsa-miR-331-5p	40	19.278	40	20.221	40	20.035	40	19.089	40	21.549	40	21.96	40	21.935	40	20.529	40	23.925	25.98	10.073	32.53	13.483	31.746	13.553	36.065	16.885	40	20.67	40	18.792	40	17.518	40	15.899	40	16.126	33.075	12.424	40	23.23	40	16.422	32.312	13.371	40	16.611	40	22.284	32.192
hsa-miR-335-	28.602	7.88	26.19	6.411	27.647	7.682	25.968	5.057	26.244	7.793	25.959	7.919	25.721	7.656	25.974	6.503	24.995	8.92	31.002	15.095	27.139	8.092	25.705	7.512	27.449	8.269	27.99	8.66	29.275	8.067	30.388	7.906	32.413	8.312	31.96	8.086	27.212	6.561	27.999	11.229	27.933	4.355	40	21.059	30.339	6.95	40	22.284	40
hsa-miR-335#	38.428	17.706	40	20.221	40	20.035	38.298	17.387	40	21.549	40	21.96	40	21.935	40	20.529	40	23.925	40	24.093	40	20.953	40	21.807	40	20.82	40	20.67	40	18.792	40	17.518	40	15.899	40	16.126	40	19.349	40	23.23	40	16.422	40	21.059	40	16.611	40	22.284	40
hsa-miR-337-3p	38.428	17.706	40	20.221	40	20.035	38.298	17.387	40	21.549	40	21.96	40	21.935	40	20.529	40	23.925	40	24.093	40	20.953	40	21.807	40	20.82	40	20.67	40	18.792	40	17.518	40	15.899	40	16.126	40	19.349	40	23.23	40	16.422	25.524	6.583	26.017	2.628	34.839	17.123	25.063
hsa-miR-337-5p	40	19.278	40	20.221	40	20.035	40	19.089	30.111	11.66	40	21.96	40	21.935	40	20.529	40	23.925	30.017	14.11	27.01	7.963	40	21.807	40	20.82	40	20.67	40	18.792	40	17.518	40	15.899	40	16.126	40	19.349	25.945	9.175	33.273	9.695	27.971	9.03	30.337	6.948	40	22.284	27.334
hsa-miR-338-3p	31.158	10.436	30.815	11.036	35.496	15.531	36.006	15.095	33.027	14.576	30.327	12.287	30.159	12.094	32.801	13.33	40	23.925	32.977	17.07	40	20.953	40	21.807	40	20.82	40	20.67	40	18.792	40	17.518	40	15.899	40	16.126	40	19.349	40	23.23	40	16.422	40	21.059	27.977	4.588	40	22.284	40
hsa-miR-338-5P	26.3	5.578	29.29	9.511	28.75	8.785	26.408	5.497	31.626	13.175	31.718	13.678	31.643	13.578	29.047	9.576	35.256	19.181	26.995	11.088	26.053	7.006	25.587	7.394	25.017	5.837	26.745	7.415	27.105	5.897	29.006	6.524	27.254	3.153	28.073	4.199	26.275	5.624	26.997	10.227	33.133	9.555	28.794	9.853	32.985	9.596	25.549	7.833	27.811
hsa-miR-339-3p	34.866	14.144	32.941	13.162	35.548	15.583	32.549	11.638	35.953	17.502	32.317	14.277	31.493	13.428	32.416	12.945	32.279	16.204	40	24.093	40	20.953	31.961	13.768	40	20.82	40	20.67	40	18.792	34.382	11.9	40	15.899	40	16.126	40	19.349	40	23.23	40	16.422	29.062	10.121	28.826	5.437	40	22.284	30.985
hsa-miR-339-5p	40	19.278	40	20.221	40	20.035	40	19.089	40	21.549	40	21.96	40	21.935	40	20.529	40	23.925	40	24.093	40	20.953	40	21.807	40	20.82	40	20.67	40	18.792	40	17.518	40	15.899	40	16.126	40	19.349	40	23.23	40	16.422	40	21.059	40	16.611	40	22.284	40
hsa-miR-33a	38.428	17.706	40	20.221	40	20.035	38.298	17.387	40	21.549	40	21.96	40	21.935	40	20.529	40	23.925	40	24.093	40	20.953	40	21.807	40	20.82	40	20.67	40	18.792	40	17.518	40	15.899	40	16.126	40	19.349	40	23.23	40	16.422	40	21.059	40	16.611	40	22.284	40
hsa-miR-33a#	38.428	17.706	40	20.221	40	20.035	38.298	17.387	40	21.549	40	21.96	40	21.935	40	20.529	40	23.925	40	24.093	40	20.953	40	21.807	40	20.82	40	20.67	40	18.792	40	17.518	40	15.899	40	16.126	40	19.349	40	23.23	40	16.422	40	21.059	40	16.611	40	22.284	40
hsa-miR-33b	40	19.278	40	20.221	40	20.035	40	19.089	40	21.549	40	21.96	40	21.935	40	20.529	40	23.925	26.995	11.088	40	20.953	40	21.807	40	20.82	40	20.67	40	18.792	40	17.518	40	15.899	40	16.126	40	19.349	40	23.23	40	16.422	40	21.059	40	16.611	40	22.284	40
hsa-miR-340	27.939	7.217	26.274	6.495	28.452	8.487	26.455	5.544	26.417	7.966	24.35	6.31	25.08	7.015	26.961	7.49	24.732	8.657	22.968	7.061	27.155	8.108	25.461	7.268	27.516	8.336	40	20.67	29.975	8.767	30.355	7.873	32.678	8.577	40	16.126	40	19.349	26.957	10.187	40	16.422	29.445	10.504	30.752	7.363	40	22.284	29.91
hsa-miR-340#	29.415	8.693	28.966	9.187	30.055	10.09	27.729	6.818	32.023	13.572	32.66	14.62	31.655	13.59	31.502	12.031	37.845	21.77	27.979	12.072	40	20.953	28.962	10.769	29.738	10.558	40	20.67	40	18.792	40	17.518	32.849	8.748	40	16.126	40	19.349	40	23.23	24.195	0.617	21.256	2.315	20.347	-3.042	24.972	7.256	24.371
hsa-miR-342-3p	26.456	5.734	25.399	5.62	26.994	7.029	24.761	3.85	24.156	5.705	23.283	5.243	22.854	4.789	24.287	4.816	22.791	6.716	40	24.093	26.962	7.915	25.41	7.217	28.855	9.675	28.26	8.93	29.174	7.966	27.766	5.284	33.018	8.917	30.086	6.212	29.002	8.351	25.99	9.22	33.567	9.989	25.903	6.962	24.593	1.204	33.313	15.597	25.973
hsa-miR-342-5p	40	19.278	40	20.221	40	20.035	40	19.089	40	21.549	40	21.96	40	21.935	40	20.529	40	23.925	24.975	9.068	40	20.953	40	21.807	40	20.82	40	20.67	40	18.792	40	17.518	40	15.899	40	16.126	40	19.349	40	23.23	40	16.422	40	21.059	40	16.611	40	22.284	40
hsa-miR-345	28.86	8.138	26.956	7.177	28.978	9.013	27.337	6.426	26.266	7.815	26.39	8.35	25.2	7.135	26.66	7.189	25.727	9.652	40	24.093	28.507	9.46	25.91	7.717	30.654	11.474	30.269	10.939	30.133	8.925	30.007	7.525	34.04	9.939	31.684	7.81	30.444	9.793	27.974	11.204	32.18	8.602	25.865	6.924	24.795	1.406	32.272	14.556	26.739
hsa-miR-346	40	19.278	40	20.221	40	20.035	40	19.089	40	21.549	40	21.96	40	21.935	40	20.529	40	23.925	24.991	9.084	40	20.953	40	21.807	40	20.82	40	20.67	40	18.792	40	17.518	40	15.899	40	16.126	40	19.349	40	23.23	40	16.422	40	21.059	40	16.611	40	22.284	40
hsa-miR-34a	26.979	6.257	23.524	3.745	25.552	5.587	23.02	2.109	23.672	5.221	20.798	2.758	23.864	5.799	23.043	3.572	40	23.925	34.018	18.111	40	20.953	40	21.807	40	20.82	40	20.67	40	18.792	40	17.518	40	15.899	40	16.126	40	19.349	40	23.23	29.965	6.387	29.73	10.789	32.494	9.105	28.017	10.301	26.826
hsa-miR-34a#	38.428	17.706	29.04	9.261	30.13	10.165	26.655	5.744	31.416	12.965	36.847	18.807	33.059	14.994	29.534	10.063	39.541	23.466	28.961	13.054	27.728	8.681	28.019	9.826	40	20.82	28.358	9.028	30.053	8.845	40	17.518	29.791	5.69	40	16.126	26.851	6.2	26.54	9.77	33.045	9.467	40	21.059	40	16.611	40	22.284	40
hsa-miR-34b	23.891	3.169	28.972	9.193	24.96	4.995	22.044	1.133	27.502	9.051	32.16	14.12	30.629	12.564	24.429	4.958	33.164	17.089	26.004	10.097	40	20.953	40	21.807	40	20.82	40	20.67	21.32	0.112	40	17.518	40	15.899	40	16.126	21.065	0.414	18.907	2.137	40	16.422	20.888	1.947	40	16.611	40	22.284	20.952
hsa-miR-34b	38.428	17.706	40	20.221	40	20.035	28.28	7.369	40	21.549	40	21.96	40	21.935	40	20.529	40	23.925	40	24.093	40	20.953	40	21.807	40	20.82	40	20.67	40	18.792	40	17.518	40	15.899	40	16.126	40	19.349	40	23.23	32.477	8.899	25.364	6.423	26.024	2.635	40	22.284	40
hsa-miR-34c	29.653	8.931	33.164	13.385	29.605	9.64	28.277	7.366	30.767	12.316	31.751	13.711	35.951	17.886	29.901	10.43	32.225	16.15	25.971	10.064	32.924	13.877	28.913	10.72	35.992	16.812	31.502	12.172	33.262	12.054	30.674	8.192	40	15.899	40	16.126	29.329	8.678	32.019	15.249	40	16.422	29.458	10.517	28.973	5.584	40	22.284	29.629
hsa-miR-361	30.968	10.246	26.8	7.021	27.573	7.608	26.388	5.477	25.578	7.127	27.211	9.171	25.22	7.155	25.727	6.256	27.104	11.029	31.98	16.073	27.759	8.712	25.824	7.631	40	20.82	40	20.67	40	18.792	32.96	10.478	40	15.899	40	16.126	40	19.349	40	23.23	40	16.422	26.819	7.878	26.583	3.194	40	22.284	26.897
hsa-miR-361-3p	38.428	17.706	40	20.221	40	20.035	38.298	17.387	40	21.549	40	21.96	40	21.935	40	20.529	40	23.925	40	24.093	40	20.953	40	21.807	40	20.82	40	20.67	40	18.792	40	17.518	40	15.899	40	16.126	40	19.349	40	23.23	40	16.422	40	21.059	40	16.611	40	22.284	40
hsa-miR-362	40	19.278	31.758	11.979	40	20.035	40	19.089	30.035	11.584	40	21.96	40	21.935	40	20.529	40	23.925	28.996	13.089	40	20.953	40	21.807	40	20.82	40	20.67	40	18.792	40	17.518	40	15.899	40	16.126	40	19.349	40	23.23	40	16.422	40	21.059	40	16.611	40	22.284	40
hsa-miR-362-3p	40	19.278	31.802	12.023	35.244	15.279	32.474	11.563	32.37	13.919	36.007	17.967	31.117	13.052	33.016	13.545	33.288	17.213	29.982	14.075	40	20.953	34.343	16.15	33.993	14.813	40	20.67	36	14.792	40	17.518	40	15.899	40	16.126	40	19.349	40	23.23	40	16.422	32.339	13.398	35.264	11.875	40	22.284	35.953
hsa-miR-363	27.13	6.408	26.944	7.165	27.611	7.646	27.231	6.32	25.808	7.357	23.434	5.394	27.523	9.458	27.701	8.23	22.786	6.711	25.965	10.058	23.579	4.532	24.184	5.991	24.994	5.814	25.073	5.743	25.055	3.847	40	17.518	24.922	0.821	40	16.126	22.953	2.302	40	23.23	40	16.422	40	21.059	40	16.611	40	22.284	40
hsa-miR-363#	38.428	17.706	40	20.221	40	20.035	38.298	17.387	40	21.549	40	21.96	40	21.935	40	20.529	40	23.925	40	24.093	40	20.953	40	21.807	40	20.82	40	20.67	40	18.792	40	17.518	40	15.899	40	16.126	40	19.349	40	23.23	25.853	2.275	22.999	4.058	21.05	-2.339	25.541	7.825	23.133
hsa-miR-365	30.373	9.651	27.713	7.934	28.832	8.867	26.565	5.654	27.258	8.807	25.814	7.774	25.874	7.809	26.403	6.932	26.023	9.948	35.005	19.098	24.224	5.177	23.807	5.614	26.51	7.33	26.91	7.58	27.025	5.817	29.999	7.517	28.961	4.86	26.396	2.522	26.87	6.219	40	23.23	40	16.422	40	21.059	40	16.611	40	22.284	26.217
hsa-miR-367	40	19.278	35.222	15.443	36.933	16.968	35.235	14.324	33.338	14.887	40	21.96	40	21.935	40	20.529	40	23.925	40	24.093	33.777	14.73	26.951	8.758	28.776	9.596	33.668	14.338	34.428	13.22	40	17.518	36.125	12.024	25.658	1.784	32.231	11.58	33.018	16.248	40	16.422	40	21.059	40	16.611	40	22.284	40
hsa-miR-367#	38.428	17.706	40	20.221	40	20.035	38.298	17.387	40	21.549	40	21.96	40	21.935	40	20.529	40	23.925	40	24.093	40	20.953	40	21.807	40	20.82	40	20.67	40	18.792	40	17.518	40	15.899	40	16.126	40	19.349	40	23.23	40	16.422	40	21.059	40	16.611	40	22.284	40
hsa-miR-369-3p	40	19.278	40	20.221	40	20.035	40	19.089	40	21.549	40	21.96	40	21.935	40	20.529	40	23.925	40	24.093	40	20.953	40	21.807	40	20.82	35.965	16.635	40	18.792	40	17.518	40	15.899	40	16.126	40	19.349	40	23.23	40	16.422	40	21.059	40	16.611	40	22.284	40
hsa-miR-369-5p	40	19.278	40	20.221	40	20.035	40	19.089	40	21.549	40	21.96	40	21.935	40	20.529	40	23.925	40	24.093	40	20.953	40	21.807	40	20.82	40	20.67	40	18.792	40	17.518	40	15.899	40	16.126	40	19.349	40	23.23	40	16.422	40	21.059	40	16.611	40	22.284	40
hsa-miR-370	40	19.278	40	20.221	40	20.035	40	19.089	40	21.549	40	21.96	40	21.935	40	20.529	40	23.925	40	24.093	40	20.953	40	21.807	40	20.82	40	20.67	40	18.792	40	17.518	40	15.899	40	16.126	40	19.349	40	23.23	32	8.422	40	21.059	40	16.611	40	22.284	40
hsa-miR-371-3p	40	19.278	40	20.221	40	20.035	40	19.089	40	21.549	40	21.96	40	21.935	40	20.529	40	23.925	30.962	15.055	40	20.953	40	21.807	40	20.82	40	20.67	40	18.792	40	17.518	40	15.899	40	16.126	40	19.349	40	23.23	40	16.422	40	21.059	40	16.611	40	22.284	40
hsa-miR-372	32.204	11.482	33.984	14.205	36.94	16.975	36.46	15.549	30.759	12.308	40	21.96	33.415	15.35	33.414	13.943	30.039	13.964	33.067	17.16	29.041	9.994	26.671	8.478	32.406	13.226	27.589	8.259	27.991	6.783	40	17.518	40	15.899	28.959	5.085	25.787	5.136	24.979	8.209	40	16.422	28.153	9.212	31.081	7.692	40	22.284	26.657
hsa-miR-373	32.973	12.251	40	20.221	40	20.035	40	19.089	29.842	11.391	30.131	12.091	30.621	12.556	40	20.529	40	23.925	24.978	9.071	26.048	7.001	25.232	7.039	29.999	10.819	26.94	7.61	26.678	5.47	30.617	8.135	30.989	6.888	26.926	3.052	25.614	4.963	26.032	9.262	29.987	6.409	27.798	8.857	27.856	4.467	34.997	17.281	28.279
hsa-miR-374	25.491	4.769	24.391	4.612	26.419	6.454	24.968	4.057	24.759	6.308	22.002	3.962	23.824	5.759	24.468	4.997	22.225	6.15	24.982	9.075	26.611	7.564	26.127	7.934	25.82	6.64	27.38	8.05	27.455	6.247	29.87	7.388	27.849	3.748	28.822	4.948	27.945	7.294	29.017	12.247	33.89	10.312	20.132	1.191	20.291	-3.098	31.928	14.212	18.134
hsa-miR-374a#	34.183	13.461	32.647	12.868	40	20.035	38.298	17.387	38.999	20.548	35.033	16.993	40	21.935	33.55	14.079	40	23.925	33.989	18.082	40	20.953	40	21.807	33.975	14.795	40	20.67	40	18.792	40	17.518	40	15.899	40	16.126	40	19.349	40	23.23	40	16.422	40	21.059	40	16.611	40	22.284	40
hsa-miR-374b#	38.428	17.706	40	20.221	40	20.035	38.298	17.387	40	21.549	40	21.96	40	21.935	40	20.529	40	23.925	40	24.093	40	20.953	40	21.807	40	20.82	40	20.67	40	18.792	40	17.518	40	15.899	40	16.126	40	19.349	40	23.23	40	16.422	40	21.059	40	16.611	40	22.284	40
hsa-miR-375	21.891	1.169	19.822	0.043	20.461	0.496	18.607	-2.304	19.287	0.836	18.614	0.574	18.65	0.585	17.946	-1.525	20.542	4.467	30.969	15.062	22.271	3.224	19.5	1.307	23.969	4.789	22.351	3.021	23.297	2.089	24.807	2.325	25.183	1.082	22.735	-1.139	22.792	2.141	21.975	5.205	23.404	-0.174	20.964	2.023	19.988	-3.401	24.539	6.823	19.362
hsa-miR-376a	31.149	10.427	31.025	11.246	31.926	11.961	32.177	11.266	29.918	11.467	28.709	10.669	31.963	13.898	31.022	11.551	26.983	10.908	40	24.093	27.419	8.372	25.081	6.888	28.756	9.576	26.164	6.834	26.04	4.832	28.845	6.363	30.635	6.534	28.319	4.445	25.415	4.764	24.723	7.953	40	16.422	40	21.059	40	16.611	40	22.284	40
hsa-miR-376a#	38.428	17.706	40	20.221	40	20.035	38.298	17.387	40	21.549	40	21.96	40	21.935	40	20.529	40	23.925	40	24.093	40	20.953	40	21.807	40	20.82	40	20.67	40	18.792	40	17.518	40	15.899	40	16.126	40	19.349	40	23.23	40	16.422	40	21.059	40	16.611	40	22.284	40
hsa-miR-376b	40	19.278	40	20.221	40	20.035	40	19.089	40	21.549	40	21.96	40	21.935	40	20.529	40	23.925	40	24.093	40	20.953	40	21.807	40	20.82	40	20.67	40	18.792	40	17.518	40	15.899	40	16.126	40	19.349	40	23.23	40	16.422	26.802	7.861	27.637	4.248	40	22.284	27.403
hsa-miR-376c	40	19.278	40	20.221	40	20.035	33.29	12.379	40	21.549	40	21.96	33.272	15.207	33.061	13.59	29.993	13.918	40	24.093	40	20.953	40	21.807	40	20.82	40	20.67	40	18.792	40	17.518	40	15.899	40	16.126	40	19.349	40	23.23	40	16.422	40	21.059	40	16.611	40	22.284	40
hsa-miR-377	40	19.278	40	20.221	40	20.035	40	19.089	40	21.549	40	21.96	40	21.935	40	20.529	40	23.925	40	24.093	40	20.953	40	21.807	40	20.82	40	20.67	40	18.792	40	17.518	40	15.899	40	16.126	40	19.349	40	23.23	40	16.422	40	21.059	40	16.611	40	22.284	40
hsa-miR-377#	38.428	17.706	40	20.221	40	20.035	38.298	17.387	40	21.549	40	21.96	40	21.935	40	20.529	40	23.925	40	24.093	40	20.953	40	21.807	40	20.82	40	20.67	40	18.792	40	17.518	40	15.899	40	16.126	40	19.349	40	23.23	40	16.422	30.97	12.029	40	16.611	24.992	7.276	28.502
hsa-miR-378	26.418	5.696	29.374	9.595	29.729	9.764	26.64	5.729	31.031	12.58	32.837	14.797	32.643	14.578	28.432	8.961	36.422	20.347	27.971	12.064	27.694	8.647	26.051	7.858	26.631	7.451	27.011	7.681	27.213	6.005	30.515	8.033	29.545	5.444	31.026	7.152	28.237	7.586	28.044	11.274	28.803	5.225	30.947	12.006	30.481	7.092	26.731	9.015	27.994
hsa-miR-378	29.023	8.301	30.963	11.184	31.758	11.793	28.594	7.683	32.991	14.54	36.133	18.093	33.735	15.67	32.082	12.611	37.786	21.711	29.984	14.077	25.472	6.425	23.769	5.576	22.679	3.499	26.262	6.932	27.018	5.81	40	17.518	27.023	2.922	40	16.126	24.174	3.523	25.046	8.276	40	16.422	40	21.059	40	16.611	40	22.284	40
hsa-miR-380-3p	40	19.278	40	20.221	40	20.035	40	19.089	40	21.549	40	21.96	40	21.935	40	20.529	40	23.925	28.959	13.052	40	20.953	40	21.807	40	20.82	40	20.67	40	18.792	40	17.518	40	15.899	40	16.126	40	19.349	40	23.23	40	16.422	40	21.059	40	16.611	40	22.284	40
hsa-miR-380-5p	31.508	10.786	33.684	13.905	31.801	11.836	29.739	8.828	32.907	14.456	40	21.96	35.337	17.272	40	20.529	40	23.925	30.117	14.21	40	20.953	40	21.807	35.984	16.804	40	20.67	40	18.792	40	17.518	33.481	9.38	40	16.126	40	19.349	40	23.23	28.628	5.05	28.785	9.844	30.715	7.326	40	22.284	40
hsa-miR-381	30.223	9.501	30.972	11.193	32.957	12.992	28.851	7.94	26.812	8.361	26.564	8.524	29.38	11.315	30.471	11	25.786	9.711	40	24.093	27.007	7.96	28.807	10.614	30.604	11.424	28.623	9.293	26.999	5.791	31.661	9.179	40	15.899	36.026	12.152	27.978	7.327	29.015	12.245	40	16.422	23.743	4.802	21.362	-2.027	32.001	14.285	21.881
hsa-miR-382	40	19.278	40	20.221	40	20.035	40	19.089	40	21.549	40	21.96	40	21.935	40	20.529	40	23.925	40	24.093	40	20.953	40	21.807	40	20.82	40	20.67	40	18.792	40	17.518	40	15.899	40	16.126	40	19.349	40	23.23	40	16.422	40	21.059	40	16.611	40	22.284	40
hsa-miR-383	30.046	9.324	40	20.221	40	20.035	40	19.089	40	21.549	40	21.96	40	21.935	40	20.529	40	23.925	40	24.093	40	20.953	40	21.807	40	20.82	40	20.67	40	18.792	40	17.518	40	15.899	40	16.126	40	19.349	40	23.23	40	16.422	40	21.059	40	16.611	40	22.284	40
hsa-miR-384	40	19.278	40	20.221	40	20.035	40	19.089	40	21.549	40	21.96	40	21.935	40	20.529	40	23.925	40	24.093	40	20.953	40	21.807	40	20.82	40	20.67	40	18.792	40	17.518	40	15.899	40	16.126	40	19.349	40	23.23	40	16.422	40	21.059	40	16.611	40	22.284	40
hsa-miR-409-3p	25.35	4.628	28.82	9.041	29.01	9.045	27.739	6.828	26.994	8.543	35.327	17.287	30.056	11.991	25.727	6.256	34.209	18.134	25.971	10.064	29.828	10.781	31.241	13.048	31.565	12.385	27.64	8.31	28.021	6.813	40	17.518	35.961	11.86	40	16.126	30.742	10.091	28.997	12.227	30.069	6.491	31.7	12.759	31.278	7.889	30.589	12.873	26.829
hsa-miR-409-5p	40	19.278	40	20.221	40	20.035	40	19.089	40	21.549	40	21.96	40	21.935	40	20.529	40	23.925	32.996	17.089	40	20.953	40	21.807	40	20.82	40	20.67	40	18.792	40	17.518	40	15.899	40	16.126	40	19.349	40	23.23	40	16.422	40	21.059	40	16.611	40	22.284	40
hsa-miR-410	40	19.278	33.296	13.517	32.139	12.174	32.304	11.393	28.457	10.006	40	21.96	32.858	14.793	36.003	16.532	40	23.925	31.963	16.056	40	20.953	40	21.807	40	20.82	40	20.67	40	18.792	40	17.518	40	15.899	40	16.126	40	19.349	40	23.23	35.388	11.81	40	21.059	31.997	8.608	40	22.284	40
hsa-miR-411	40	19.278	40	20.221	40	20.035	40	19.089	40	21.549	40	21.96	30.943	12.878	40	20.529	30.468	14.393	40	24.093	30.135	11.088	31.942	13.749	40	20.82	31.959	12.629	40	18.792	40	17.518	40	15.899	40	16.126	40	19.349	31.974	15.204	40	16.422	40	21.059	40	16.611	40	22.284	40
hsa-miR-411#	38.428	17.706	40	20.221	40	20.035	38.298	17.387	40	21.549	40	21.96	40	21.935	40	20.529	40	23.925	40	24.093	40	20.953	40	21.807	40	20.82	40	20.67	40	18.792	40	17.518	40	15.899	40	16.126	40	19.349	40	23.23	40	16.422	40	21.059	40	16.611	40	22.284	40
hsa-miR-412	40	19.278	40	20.221	40	20.035	40	19.089	40	21.549	40	21.96	40	21.935	40	20.529	40	23.925	28.975	13.068	40	20.953	40	21.807	40	20.82	40	20.67	40	18.792	40	17.518	40	15.899	40	16.126	40	19.349	40	23.23	40	16.422	40	21.059	35.135	11.746	40	22.284	40
hsa-miR-422a	29.926	9.204	32.471	12.692	31.986	12.021	29.678	8.767	26.442	7.991	28.033	9.993	29.109	11.044	29.389	9.918	26.89	10.815	24.98	9.073	28.715	9.668	27.404	9.211	31.029	11.849	26.374	7.044	27.736	6.528	32.594	10.112	31.951	7.85	28.38	4.506	28.821	8.17	27.979	11.209	35.854	12.276	25.423	6.482	28.391	5.002	40	22.284	27.954
hsa-miR-423-5p	27.198	6.476	26.59	6.811	27.687	7.722	25.033	4.122	25.991	7.54	25.01	6.97	24.279	6.214	25.243	5.772	24.884	8.809	30.002	14.095	40	20.953	40	21.807	40	20.82	40	20.67	40	18.792	40	17.518	40	15.899	40	16.126	40	19.349	40	23.23	31.34	7.762	27.006	8.065	40	16.611	31.971	14.255	40
hsa-miR-424	29.876	9.154	29.261	9.482	40	20.035	28.771	7.86	28.42	9.969	29.601	11.561	28.696	10.631	32.966	13.495	40	23.925	21.054	5.147	40	20.953	40	21.807	40	20.82	40	20.67	40	18.792	40	17.518	40	15.899	40	16.126	40	19.349	40	23.23	27.989	4.411	40	21.059	27.937	4.548	40	22.284	40
hsa-miR-424#	38.428	17.706	40	20.221	40	20.035	38.298	17.387	40	21.549	40	21.96	31.31	13.245	40	20.529	40	23.925	25.018	9.111	40	20.953	40	21.807	40	20.82	40	20.67	40	18.792	40	17.518	40	15.899	40	16.126	40	19.349	40	23.23	29.73	6.152	31.519	12.578	34.002	10.613	40	22.284	40
hsa-miR-425#	23.995	3.273	23.362	3.583	40	20.035	23.108	2.197	22.387	3.936	40	21.96	21.574	3.509	23.037	3.566	40	23.925	30.988	15.081	40	20.953	40	21.807	40	20.82	40	20.67	40	18.792	40	17.518	40	15.899	40	16.126	40	19.349	40	23.23	40	16.422	33.972	15.031	30.851	7.462	40	22.284	40
hsa-miR-425-5p	32.428	11.706	28.854	9.075	31.005	11.04	26.351	5.44	30.898	12.447	32.617	14.577	30.399	12.334	28.021	8.55	35.413	19.338	26.984	11.077	40	20.953	40	21.807	40	20.82	40	20.67	40	18.792	40	17.518	40	15.899	40	16.126	40	19.349	40	23.23	40	16.422	40	21.059	40	16.611	40	22.284	40
hsa-miR-429	31.992	11.27	29.343	9.564	30.95	10.985	27.748	6.837	29.991	11.54	29.012	10.972	29.554	11.489	28.397	8.926	28.006	11.931	40	24.093	28.773	9.726	26.47	8.277	27.325	8.145	27.274	7.944	27.185	5.977	27.942	5.46	30.965	6.864	28.773	4.899	26.826	6.175	26.819	10.049	34.158	10.58	27.38	8.439	28.143	4.754	40	22.284	26.015
hsa-miR-431	40	19.278	40	20.221	40	20.035	40	19.089	40	21.549	40	21.96	40	21.935	40	20.529	40	23.925	40	24.093	40	20.953	40	21.807	40	20.82	40	20.67	40	18.792	40	17.518	40	15.899	40	16.126	40	19.349	40	23.23	40	16.422	40	21.059	40	16.611	40	22.284	40
hsa-miR-431#	38.428	17.706	40	20.221	40	20.035	38.298	17.387	40	21.549	40	21.96	40	21.935	40	20.529	40	23.925	40	24.093	40	20.953	40	21.807	40	20.82	40	20.67	40	18.792	40	17.518	40	15.899	40	16.126	40	19.349	40	23.23	40	16.422	40	21.059	40	16.611	40	22.284	40
hsa-miR-432	28.379	7.657	40	20.221	40	20.035	29.104	8.193	40	21.549	40	21.96	33.034	14.969	40	20.529	37.565	21.49	31.035	15.128	40	20.953	26.708	8.515	26.509	7.329	28.989	9.659	31	9.792	40	17.518	40	15.899	40	16.126	40	19.349	27.102	10.332	35.962	12.384	40	21.059	40	16.611	40	22.284	40
hsa-miR-432#	38.428	17.706	40	20.221	40	20.035	38.298	17.387	40	21.549	40	21.96	40	21.935	40	20.529	40	23.925	40	24.093	40	20.953	40	21.807	40	20.82	40	20.67	40	18.792	40	17.518	40	15.899	40	16.126	40	19.349	40	23.23	33.999	10.421	40	21.059	40	16.611	35.377	17.661	40
hsa-miR-433	40	19.278	40	20.221	40	20.035	40	19.089	40	21.549	40	21.96	40	21.935	40	20.529	40	23.925	40	24.093	40	20.953	40	21.807	40	20.82	40	20.67	40	18.792	40	17.518	40	15.899	40	16.126	40	19.349	40	23.23	40	16.422	40	21.059	40	16.611	24.902	7.186	25.657
hsa-miR-448	40	19.278	40	20.221	40	20.035	40	19.089	40	21.549	40	21.96	40	21.935	40	20.529	40	23.925	33.951	18.044	40	20.953	40	21.807	40	20.82	40	20.67	40	18.792	40	17.518	40	15.899	40	16.126	40	19.349	40	23.23	40	16.422	40	21.059	40	16.611	40	22.284	40
hsa-miR-449	32.447	11.725	40	20.221	31.659	11.694	29.059	8.148	30.473	12.022	35.972	17.932	40	21.935	29.885	10.414	32.435	16.36	40	24.093	40	20.953	29.256	11.063	33.991	14.811	29.154	9.824	40	18.792	30.789	8.307	40	15.899	40	16.126	29.994	9.343	31.968	15.198	40	16.422	30.146	11.205	40	16.611	40	22.284	31.168
hsa-miR-449b	40	19.278	40	20.221	29.586	9.621	28.054	7.143	30.949	12.498	30.345	12.305	40	21.935	27.757	8.286	27.941	11.866	31.027	15.12	40	20.953	28.647	10.454	40	20.82	40	20.67	40	18.792	33.749	11.267	34.11	10.009	40	16.126	30.017	9.366	28.936	12.166	40	16.422	40	21.059	40	16.611	40	22.284	40
hsa-miR-450a	40	19.278	31.566	11.787	40	20.035	33.059	12.148	40	21.549	40	21.96	30.15	12.085	29.586	10.115	40	23.925	40	24.093	40	20.953	40	21.807	40	20.82	40	20.67	40	18.792	40	17.518	40	15.899	40	16.126	40	19.349	40	23.23	40	16.422	40	21.059	40	16.611	40	22.284	40
hsa-miR-450b-3p	40	19.278	40	20.221	40	20.035	40	19.089	40	21.549	40	21.96	40	21.935	40	20.529	40	23.925	29.997	14.09	40	20.953	40	21.807	40	20.82	40	20.67	40	18.792	40	17.518	40	15.899	40	16.126	40	19.349	40	23.23	40	16.422	40	21.059	40	16.611	40	22.284	40
hsa-miR-450b-5p	40	19.278	40	20.221	40	20.035	30	9.089	40	21.549	28.625	10.585	28.053	9.988	29.854	10.383	28.947	12.872	20.952	5.045	40	20.953	40	21.807	40	20.82	40	20.67	40	18.792	40	17.518	40	15.899	40	16.126	40	19.349	40	23.23	40	16.422	40	21.059	31.953	8.564	40	22.284	40
hsa-miR-452	40	19.278	29.111	9.332	31.046	11.081	28.165	7.254	30.084	11.633	29.897	11.857	28.806	10.741	27.489	8.018	40	23.925	40	24.093	40	20.953	40	21.807	40	20.82	40	20.67	40	18.792	40	17.518	40	15.899	40	16.126	40	19.349	40	23.23	40	16.422	40	21.059	40	16.611	40	22.284	40
hsa-miR-452#	38.428	17.706	40	20.221	40	20.035	38.298	17.387	40	21.549	40	21.96	40	21.935	40	20.529	40	23.925	40	24.093	40	20.953	40	21.807	40	20.82	40	20.67	40	18.792	40	17.518	40	15.899	40	16.126	40	19.349	40	23.23	35.914	12.336	40	21.059	40	16.611	40	22.284	40
hsa-miR-453	40	19.278	40	20.221	40	20.035	40	19.089	40	21.549	40	21.96	40	21.935	40	20.529	40	23.925	25.971	10.064	40	20.953	40	21.807	40	20.82	40	20.67	40	18.792	40	17.518	40	15.899	40	16.126	40	19.349	40	23.23	40	16.422	40	21.059	30.944	7.555	40	22.284	31.505
hsa-miR-454	28.546	7.824	25.952	6.173	28.317	8.352	26.983	6.072	26.702	8.251	23.891	5.851	24.799	6.734	27.068	7.597	24.103	8.028	40	24.093	29.492	10.445	27.28	9.087	29.091	9.911	32.026	12.696	31.655	10.447	32.148	9.666	33.046	8.945	32.23	8.356	33.019	12.368	32.959	16.189	29.928	6.35	28.826	9.885	28.401	5.012	40	22.284	40
hsa-miR-454#	38.428	17.706	37.174	17.395	32.234	12.269	38.298	17.387	37.14	18.689	36.546	18.506	36.334	18.269	33.801	14.33	37.771	21.696	33.969	18.062	31.297	12.25	29.828	11.635	40	20.82	40	20.67	34.262	13.054	40	17.518	40	15.899	40	16.126	33.061	12.41	30.041	13.271	40	16.422	33.101	14.16	40	16.611	40	22.284	40
hsa-miR-455	40	19.278	32.521	12.742	40	20.035	28.612	7.701	40	21.549	31.029	12.989	31.641	13.576	30.542	11.071	40	23.925	25.96	10.053	40	20.953	40	21.807	40	20.82	40	20.67	40	18.792	40	17.518	40	15.899	40	16.126	40	19.349	40	23.23	40	16.422	29.547	10.606	26.859	3.47	40	22.284	29.471
hsa-miR-455-3p	40	19.278	40	20.221	40	20.035	29.997	9.086	40	21.549	40	21.96	40	21.935	40	20.529	40	23.925	40	24.093	40	20.953	40	21.807	40	20.82	40	20.67	40	18.792	40	17.518	40	15.899	40	16.126	40	19.349	40	23.23	40	16.422	40	21.059	40	16.611	40	22.284	40
hsa-miR-483-3p	38.428	17.706	40	20.221	40	20.035	38.298	17.387	40	21.549	40	21.96	40	21.935	40	20.529	40	23.925	40	24.093	40	20.953	40	21.807	40	20.82	40	20.67	40	18.792	40	17.518	40	15.899	40	16.126	40	19.349	40	23.23	40	16.422	40	21.059	40	16.611	40	22.284	40
hsa-miR-483-5p	28.023	7.301	28.196	8.417	28.582	8.617	27.637	6.726	24.797	6.346	19.958	1.918	26.206	8.141	26.967	7.496	16.786	0.711	19.993	4.086	22.001	2.954	19.482	1.289	20.961	1.781	23.201	3.871	23.889	2.681	25.531	3.049	27.929	3.828	24.833	0.959	22.872	2.221	20.413	3.643	40	16.422	23.843	4.902	25.499	2.11	40	22.284	22.952
hsa-miR-484	23.635	2.913	22.306	2.527	23.971	4.006	22.065	1.154	22.082	3.631	22.626	4.586	20.297	2.232	21.684	2.213	21.938	5.863	40	24.093	21.984	2.937	19.574	1.381	22.069	2.889	22.453	3.123	22.865	1.657	24.535	2.053	25.277	1.176	25.69	1.816	23.007	2.356	21.029	4.259	27.246	3.668	20.303	1.362	19.606	-3.783	29.226	11.51	20.817
hsa-miR-485-3p	40	19.278	40	20.221	40	20.035	40	19.089	40	21.549	40	21.96	40	21.935	40	20.529	40	23.925	40	24.093	40	20.953	40	21.807	40	20.82	40	20.67	40	18.792	40	17.518	40	15.899	40	16.126	40	19.349	40	23.23	40	16.422	40	21.059	31.626	8.237	36.035	18.319	40
hsa-miR-485-5p	40	19.278	40	20.221	40	20.035	40	19.089	40	21.549	40	21.96	40	21.935	40	20.529	40	23.925	29.978	14.071	40	20.953	40	21.807	40	20.82	40	20.67	40	18.792	40	17.518	40	15.899	40	16.126	40	19.349	40	23.23	40	16.422	40	21.059	40	16.611	40	22.284	40
hsa-miR-486	40	19.278	40	20.221	40	20.035	40	19.089	40	21.549	40	21.96	40	21.935	40	20.529	40	23.925	40	24.093	40	20.953	40	21.807	40	20.82	40	20.67	40	18.792	40	17.518	40	15.899	40	16.126	40	19.349	40	23.23	40	16.422	40	21.059	40	16.611	40	22.284	40
hsa-miR-486-3p	35.523	14.801	40	20.221	40	20.035	40	19.089	32.014	13.563	40	21.96	40	21.935	40	20.529	40	23.925	24.983	9.076	40	20.953	40	21.807	40	20.82	40	20.67	40	18.792	40	17.518	40	15.899	40	16.126	40	19.349	40	23.23	34.039	10.461	40	21.059	40	16.611	40	22.284	40
hsa-miR-487a	40	19.278	40	20.221	40	20.035	40	19.089	40	21.549	40	21.96	40	21.935	40	20.529	40	23.925	40	24.093	40	20.953	40	21.807	40	20.82	40	20.67	40	18.792	40	17.518	40	15.899	40	16.126	23.973	3.322	40	23.23	40	16.422	28.101	9.16	40	16.611	33.509	15.793	40
hsa-miR-487b	40	19.278	40	20.221	40	20.035	40	19.089	40	21.549	40	21.96	40	21.935	33.942	14.471	34.353	18.278	40	24.093	40	20.953	40	21.807	40	20.82	40	20.67	40	18.792	40	17.518	40	15.899	40	16.126	40	19.349	40	23.23	40	16.422	40	21.059	40	16.611	40	22.284	40
hsa-miR-488	38.428	17.706	34.324	14.545	40	20.035	38.298	17.387	34.33	15.879	40	21.96	36.175	18.11	40	20.529	40	23.925	40	24.093	40	20.953	31.264	13.071	40	20.82	28.939	9.609	40	18.792	30.145	7.663	36.957	12.856	40	16.126	40	19.349	30.955	14.185	40	16.422	32.75	13.809	40	16.611	29.96	12.244	33.83
hsa-miR-488	40	19.278	40	20.221	36.005	16.04	40	19.089	40	21.549	40	21.96	40	21.935	40	20.529	40	23.925	31.002	15.095	40	20.953	40	21.807	40	20.82	40	20.67	40	18.792	36.055	13.573	40	15.899	40	16.126	40	19.349	40	23.23	40	16.422	40	21.059	30.91	7.521	40	22.284	31.242
hsa-miR-489	40	19.278	31.001	11.222	30.395	10.43	28.966	8.055	28.724	10.273	40	21.96	30.378	12.313	31.236	11.765	40	23.925	40	24.093	40	20.953	40	21.807	40	20.82	29.006	9.676	40	18.792	30.303	7.821	40	15.899	40	16.126	40	19.349	40	23.23	40	16.422	29.104	10.163	28.925	5.536	35.481	17.765	27.695
hsa-miR-490	40	19.278	40	20.221	40	20.035	40	19.089	40	21.549	40	21.96	40	21.935	40	20.529	40	23.925	40	24.093	40	20.953	40	21.807	40	20.82	40	20.67	40	18.792	40	17.518	40	15.899	40	16.126	40	19.349	40	23.23	40	16.422	40	21.059	40	16.611	40	22.284	40
hsa-miR-491-3p	40	19.278	40	20.221	40	20.035	40	19.089	40	21.549	40	21.96	40	21.935	40	20.529	40	23.925	24.991	9.084	40	20.953	40	21.807	40	20.82	40	20.67	40	18.792	40	17.518	40	15.899	40	16.126	40	19.349	40	23.23	40	16.422	40	21.059	40	16.611	40	22.284	40
hsa-miR-492	40	19.278	40	20.221	40	20.035	40	19.089	40	21.549	40	21.96	40	21.935	40	20.529	40	23.925	40	24.093	40	20.953	40	21.807	40	20.82	40	20.67	40	18.792	40	17.518	40	15.899	40	16.126	40	19.349	40	23.23	40	16.422	40	21.059	40	16.611	40	22.284	40
hsa-miR-493	40	19.278	40	20.221	40	20.035	40	19.089	40	21.549	40	21.96	40	21.935	40	20.529	40	23.925	27.973	12.066	40	20.953	40	21.807	40	20.82	40	20.67	40	18.792	40	17.518	40	15.899	40	16.126	40	19.349	40	23.23	40	16.422	40	21.059	40	16.611	40	22.284	40
hsa-miR-494	40	19.278	40	20.221	40	20.035	33.003	12.092	40	21.549	28.94	10.9	40	21.935	40	20.529	29.045	12.97	40	24.093	27.756	8.709	40	21.807	40	20.82	40	20.67	40	18.792	40	17.518	31.411	7.31	34.079	10.205	30.92	10.269	31.01	14.24	40	16.422	28.951	10.01	29.357	5.968	40	22.284	32.544
hsa-miR-497	38.428	17.706	40	20.221	40	20.035	38.298	17.387	40	21.549	40	21.96	40	21.935	40	20.529	40	23.925	40	24.093	40	20.953	40	21.807	40	20.82	40	20.67	40	18.792	40	17.518	40	15.899	40	16.126	40	19.349	40	23.23	40	16.422	40	21.059	40	16.611	40	22.284	40
hsa-miR-497#	38.428	17.706	40	20.221	40	20.035	38.298	17.387	40	21.549	40	21.96	40	21.935	40	20.529	40	23.925	40	24.093	40	20.953	40	21.807	40	20.82	40	20.67	40	18.792	40	17.518	40	15.899	40	16.126	40	19.349	40	23.23	40	16.422	40	21.059	40	16.611	40	22.284	40
hsa-miR-499-3p	40	19.278	40	20.221	40	20.035	40	19.089	40	21.549	40	21.96	40	21.935	40	20.529	40	23.925	40	24.093	40	20.953	40	21.807	40	20.82	40	20.67	40	18.792	40	17.518	40	15.899	40	16.126	40	19.349	40	23.23	40	16.422	40	21.059	40	16.611	40	22.284	40
hsa-miR-500	38.428	17.706	40	20.221	40	20.035	38.298	17.387	40	21.549	40	21.96	40	21.935	40	20.529	40	23.925	40	24.093	40	20.953	40	21.807	40	20.82	40	20.67	40	18.792	40	17.518	40	15.899	40	16.126	40	19.349	40	23.23	40	16.422	40	21.059	40	16.611	40	22.284	40
hsa-miR-500-001046	40	19.278	40	20.221	40	20.035	40	19.089	40	21.549	40	21.96	30.968	12.903	40	20.529	40	23.925	40	24.093	40	20.953	40	21.807	40	20.82	40	20.67	40	18.792	40	17.518	40	15.899	40	16.126	40	19.349	40	23.23	40	16.422	40	21.059	40	16.611	40	22.284	40
hsa-miR-501	40	19.278	40	20.221	40	20.035	40	19.089	40	21.549	40	21.96	40	21.935	40	20.529	40	23.925	30.995	15.088	40	20.953	40	21.807	40	20.82	40	20.67	40	18.792	40	17.518	40	15.899	40	16.126	40	19.349	40	23.23	40	16.422	40	21.059	40	16.611	40	22.284	40
hsa-miR-501-3p	40	19.278	40	20.221	40	20.035	40	19.089	40	21.549	40	21.96	40	21.935	40	20.529	40	23.925	40	24.093	40	20.953	40	21.807	40	20.82	40	20.67	40	18.792	40	17.518	40	15.899	40	16.126	40	19.349	40	23.23	40	16.422	40	21.059	40	16.611	40	22.284	40
hsa-miR-502	40	19.278	29.84	10.061	40	20.035	30.018	9.107	28.317	9.866	40	21.96	40	21.935	40	20.529	40	23.925	40	24.093	40	20.953	40	21.807	40	20.82	40	20.67	40	18.792	40	17.518	40	15.899	40	16.126	40	19.349	40	23.23	40	16.422	29.032	10.091	40	16.611	40	22.284	40
hsa-miR-502-3p	35.873	15.151	29.771	9.992	31.794	11.829	29.453	8.542	30.024	11.573	29.44	11.4	28.561	10.496	29.225	9.754	32.413	16.338	29.953	14.046	40	20.953	31.151	12.958	40	20.82	40	20.67	40	18.792	40	17.518	40	15.899	40	16.126	34.08	13.429	40	23.23	40	16.422	30.777	11.836	29.234	5.845	40	22.284	32.566
hsa-miR-503	40	19.278	40	20.221	40	20.035	40	19.089	40	21.549	40	21.96	40	21.935	40	20.529	40	23.925	40	24.093	40	20.953	40	21.807	40	20.82	40	20.67	40	18.792	40	17.518	40	15.899	40	16.126	40	19.349	40	23.23	40	16.422	40	21.059	40	16.611	40	22.284	40
hsa-miR-504	40	19.278	40	20.221	40	20.035	40	19.089	40	21.549	40	21.96	40	21.935	40	20.529	40	23.925	25.977	10.07	40	20.953	40	21.807	40	20.82	40	20.67	40	18.792	40	17.518	40	15.899	40	16.126	40	19.349	40	23.23	40	16.422	40	21.059	40	16.611	40	22.284	40
hsa-miR-505	40	19.278	27.249	7.47	40	20.035	27.901	6.99	40	21.549	26.968	8.928	26.232	8.167	27.219	7.748	40	23.925	40	24.093	40	20.953	40	21.807	40	20.82	40	20.67	40	18.792	40	17.518	40	15.899	40	16.126	40	19.349	40	23.23	32.954	9.376	30.43	11.489	30.742	7.353	40	22.284	40
hsa-miR-505#	30.432	9.71	30.345	10.566	30.874	10.909	27.591	6.68	32.974	14.523	32.377	14.337	32.071	14.006	30.045	10.574	37.167	21.092	27.937	12.03	40	20.953	29.976	11.783	40	20.82	40	20.67	40	18.792	40	17.518	40	15.899	40	16.126	40	19.349	40	23.23	40	16.422	40	21.059	40	16.611	40	22.284	40
hsa-miR-506	40	19.278	40	20.221	40	20.035	40	19.089	40	21.549	40	21.96	40	21.935	40	20.529	40	23.925	40	24.093	40	20.953	40	21.807	40	20.82	40	20.67	40	18.792	40	17.518	40	15.899	40	16.126	40	19.349	40	23.23	32.707	9.129	28.115	9.174	27.215	3.826	40	22.284	40
hsa-miR-507	40	19.278	40	20.221	40	20.035	40	19.089	40	21.549	40	21.96	40	21.935	40	20.529	40	23.925	40	24.093	40	20.953	40	21.807	40	20.82	40	20.67	40	18.792	40	17.518	40	15.899	40	16.126	40	19.349	40	23.23	40	16.422	40	21.059	40	16.611	40	22.284	40
hsa-miR-508	40	19.278	40	20.221	40	20.035	40	19.089	40	21.549	40	21.96	40	21.935	40	20.529	40	23.925	40	24.093	40	20.953	40	21.807	40	20.82	40	20.67	40	18.792	40	17.518	40	15.899	40	16.126	40	19.349	40	23.23	40	16.422	40	21.059	40	16.611	40	22.284	40
hsa-miR-508-5p	40	19.278	40	20.221	40	20.035	40	19.089	40	21.549	40	21.96	40	21.935	40	20.529	40	23.925	40	24.093	40	20.953	40	21.807	40	20.82	40	20.67	40	18.792	40	17.518	40	15.899	40	16.126	40	19.349	40	23.23	40	16.422	40	21.059	40	16.611	40	22.284	40
hsa-miR-509-3-5p	40	19.278	40	20.221	40	20.035	40	19.089	40	21.549	40	21.96	40	21.935	40	20.529	40	23.925	28.014	12.107	40	20.953	40	21.807	40	20.82	40	20.67	40	18.792	40	17.518	40	15.899	40	16.126	40	19.349	40	23.23	40	16.422	40	21.059	40	16.611	40	22.284	40
hsa-miR-509-5p	30.506	9.784	40	20.221	40	20.035	28.834	7.923	40	21.549	40	21.96	29.994	11.929	30.991	11.52	40	23.925	40	24.093	40	20.953	40	21.807	40	20.82	28.3	8.97	40	18.792	30.926	8.444	40	15.899	40	16.126	40	19.349	26.908	10.138	34.167	10.589	28.701	9.76	28.149	4.76	35.601	17.885	29.559
hsa-miR-510	40	19.278	40	20.221	40	20.035	40	19.089	40	21.549	40	21.96	40	21.935	40	20.529	40	23.925	30.968	15.061	40	20.953	40	21.807	40	20.82	40	20.67	40	18.792	40	17.518	40	15.899	40	16.126	40	19.349	40	23.23	40	16.422	40	21.059	40	16.611	40	22.284	40
hsa-miR-511	40	19.278	33.599	13.82	40	20.035	32.981	12.07	40	21.549	40	21.96	31.108	13.043	40	20.529	40	23.925	40	24.093	31.916	12.869	40	21.807	40	20.82	32.001	12.671	40	18.792	40	17.518	40	15.899	40	16.126	40	19.349	32.029	15.259	40	16.422	32.701	13.76	32.982	9.593	40	22.284	40
hsa-miR-512-3p	40	19.278	40	20.221	40	20.035	40	19.089	40	21.549	40	21.96	40	21.935	40	20.529	40	23.925	40	24.093	40	20.953	40	21.807	40	20.82	40	20.67	40	18.792	40	17.518	40	15.899	40	16.126	40	19.349	40	23.23	40	16.422	40	21.059	32.022	8.633	40	22.284	40
hsa-miR-512-5p	40	19.278	40	20.221	40	20.035	40	19.089	40	21.549	40	21.96	40	21.935	40	20.529	40	23.925	40	24.093	40	20.953	40	21.807	40	20.82	40	20.67	40	18.792	40	17.518	40	15.899	40	16.126	40	19.349	40	23.23	40	16.422	40	21.059	40	16.611	40	22.284	40
hsa-miR-513-5p	40	19.278	40	20.221	40	20.035	40	19.089	40	21.549	40	21.96	40	21.935	40	20.529	40	23.925	40	24.093	40	20.953	40	21.807	40	20.82	40	20.67	40	18.792	40	17.518	40	15.899	40	16.126	40	19.349	40	23.23	40	16.422	40	21.059	40	16.611	40	22.284	40
hsa-miR-513B	38.428	17.706	40	20.221	40	20.035	38.298	17.387	40	21.549	40	21.96	40	21.935	40	20.529	40	23.925	40	24.093	40	20.953	40	21.807	40	20.82	40	20.67	40	18.792	40	17.518	40	15.899	40	16.126	40	19.349	40	23.23	40	16.422	40	21.059	40	16.611	40	22.284	40
hsa-miR-513C	38.428	17.706	40	20.221	40	20.035	38.298	17.387	40	21.549	40	21.96	40	21.935	40	20.529	40	23.925	40	24.093	40	20.953	40	21.807	40	20.82	40	20.67	40	18.792	40	17.518	40	15.899	40	16.126	40	19.349	40	23.23	40	16.422	40	21.059	40	16.611	40	22.284	40
hsa-miR-515-3p	40	19.278	35.989	16.21	40	20.035	40	19.089	40	21.549	40	21.96	40	21.935	40	20.529	40	23.925	28.008	12.101	40	20.953	40	21.807	40	20.82	40	20.67	40	18.792	40	17.518	40	15.899	40	16.126	40	19.349	40	23.23	40	16.422	31.126	12.185	33.014	9.625	40	22.284	40
hsa-miR-515-5p	40	19.278	40	20.221	40	20.035	40	19.089	40	21.549	40	21.96	40	21.935	40	20.529	40	23.925	40	24.093	40	20.953	40	21.807	40	20.82	40	20.67	40	18.792	40	17.518	40	15.899	40	16.126	40	19.349	40	23.23	40	16.422	40	21.059	40	16.611	40	22.284	40
hsa-miR-516-3p	28.229	7.507	30.352	10.573	29.222	9.257	27.287	6.376	30.719	12.268	32.015	13.975	31.563	13.498	31.508	12.037	33.628	17.553	28.995	13.088	24.992	5.945	24.705	6.512	27.677	8.497	25.196	5.866	26.138	4.93	26.965	4.483	28.566	4.465	27.743	3.869	25.462	4.811	24.974	8.204	26.183	2.605	24.381	5.44	27.988	4.599	24.105	6.389	24.028
hsa-miR-516a-5p	40	19.278	40	20.221	40	20.035	40	19.089	40	21.549	40	21.96	40	21.935	40	20.529	40	23.925	32.997	17.09	40	20.953	40	21.807	40	20.82	40	20.67	40	18.792	40	17.518	40	15.899	40	16.126	40	19.349	40	23.23	40	16.422	40	21.059	40	16.611	40	22.284	40
hsa-miR-516b	40	19.278	40	20.221	34	14.035	40	19.089	40	21.549	40	21.96	40	21.935	40	20.529	40	23.925	40	24.093	40	20.953	40	21.807	36.019	16.839	40	20.67	40	18.792	40	17.518	40	15.899	40	16.126	40	19.349	40	23.23	40	16.422	40	21.059	40	16.611	40	22.284	40
hsa-miR-517#	38.428	17.706	40	20.221	40	20.035	38.298	17.387	40	21.549	40	21.96	40	21.935	40	20.529	40	23.925	40	24.093	40	20.953	40	21.807	40	20.82	40	20.67	40	18.792	40	17.518	40	15.899	40	16.126	40	19.349	40	23.23	40	16.422	40	21.059	40	16.611	40	22.284	40
hsa-miR-517a	40	19.278	40	20.221	40	20.035	40	19.089	40	21.549	40	21.96	40	21.935	40	20.529	40	23.925	40	24.093	40	20.953	40	21.807	40	20.82	40	20.67	40	18.792	40	17.518	40	15.899	40	16.126	40	19.349	40	23.23	34.614	11.036	40	21.059	32.049	8.66	40	22.284	40
hsa-miR-517b	40	19.278	40	20.221	40	20.035	40	19.089	40	21.549	40	21.96	40	21.935	40	20.529	40	23.925	31.967	16.06	32.677	13.63	40	21.807	40	20.82	40	20.67	40	18.792	36.076	13.594	40	15.899	40	16.126	40	19.349	40	23.23	40	16.422	31.917	12.976	31.194	7.805	40	22.284	40
hsa-miR-517c	40	19.278	40	20.221	40	20.035	40	19.089	40	21.549	40	21.96	40	21.935	40	20.529	40	23.925	40	24.093	40	20.953	40	21.807	40	20.82	40	20.67	40	18.792	40	17.518	40	15.899	40	16.126	40	19.349	40	23.23	34.112	10.534	31.954	13.013	29.82	6.431	40	22.284	40
hsa-miR-518a-3p	40	19.278	40	20.221	40	20.035	40	19.089	40	21.549	40	21.96	40	21.935	40	20.529	40	23.925	40	24.093	40	20.953	40	21.807	40	20.82	40	20.67	40	18.792	40	17.518	40	15.899	40	16.126	40	19.349	40	23.23	40	16.422	40	21.059	40	16.611	40	22.284	40
hsa-miR-518a-5p	40	19.278	40	20.221	40	20.035	40	19.089	40	21.549	40	21.96	40	21.935	40	20.529	40	23.925	40	24.093	40	20.953	40	21.807	40	20.82	40	20.67	40	18.792	40	17.518	40	15.899	40	16.126	40	19.349	40	23.23	40	16.422	40	21.059	40	16.611	40	22.284	40
hsa-miR-518b	40	19.278	40	20.221	40	20.035	40	19.089	40	21.549	40	21.96	40	21.935	40	20.529	40	23.925	40	24.093	40	20.953	40	21.807	40	20.82	40	20.67	40	18.792	40	17.518	40	15.899	40	16.126	40	19.349	40	23.23	40	16.422	40	21.059	40	16.611	40	22.284	40
hsa-miR-518c	40	19.278	40	20.221	40	20.035	40	19.089	40	21.549	40	21.96	40	21.935	40	20.529	40	23.925	27.925	12.018	40	20.953	40	21.807	40	20.82	40	20.67	40	18.792	40	17.518	40	15.899	40	16.126	40	19.349	40	23.23	40	16.422	40	21.059	40	16.611	40	22.284	40
hsa-miR-518c#	38.428	17.706	40	20.221	40	20.035	38.298	17.387	40	21.549	40	21.96	40	21.935	40	20.529	40	23.925	40	24.093	40	20.953	40	21.807	40	20.82	40	20.67	40	18.792	40	17.518	40	15.899	40	16.126	40	19.349	40	23.23	40	16.422	40	21.059	40	16.611	33.412	15.696	28.55
hsa-miR-518d	28.336	7.614	29.979	10.2	29.808	9.843	29.318	8.407	40	21.549	40	21.96	30.014	11.949	29.529	10.058	40	23.925	40	24.093	25.601	6.554	40	21.807	25.183	6.003	23.876	4.546	24.447	3.239	27.972	5.49	24.838	0.737	40	16.126	25.076	4.425	40	23.23	40	16.422	40	21.059	40	16.611	40	22.284	40
hsa-miR-518d-5p	40	19.278	40	20.221	40	20.035	40	19.089	40	21.549	40	21.96	40	21.935	40	20.529	40	23.925	31.076	15.169	40	20.953	40	21.807	40	20.82	40	20.67	40	18.792	40	17.518	40	15.899	40	16.126	40	19.349	40	23.23	40	16.422	40	21.059	40	16.611	40	22.284	40
hsa-miR-518e	31.808	11.086	40	20.221	40	20.035	40	19.089	31.001	12.55	40	21.96	40	21.935	40	20.529	40	23.925	32.001	16.094	40	20.953	40	21.807	40	20.82	40	20.67	40	18.792	40	17.518	40	15.899	40	16.126	40	19.349	40	23.23	40	16.422	40	21.059	40	16.611	40	22.284	40
hsa-miR-518e#	38.428	17.706	40	20.221	40	20.035	38.298	17.387	40	21.549	40	21.96	40	21.935	40	20.529	40	23.925	40	24.093	40	20.953	40	21.807	40	20.82	40	20.67	40	18.792	40	17.518	40	15.899	40	16.126	40	19.349	40	23.23	40	16.422	40	21.059	40	16.611	40	22.284	40
hsa-miR-518f	32.077	11.355	40	20.221	40	20.035	34.008	13.097	30.924	12.473	40	21.96	40	21.935	40	20.529	40	23.925	40	24.093	40	20.953	40	21.807	40	20.82	40	20.67	40	18.792	30.182	7.7	33.845	9.744	40	16.126	31.89	11.239	40	23.23	40	16.422	40	21.059	40	16.611	40	22.284	30.962
hsa-miR-518f#	38.428	17.706	40	20.221	40	20.035	38.298	17.387	40	21.549	40	21.96	40	21.935	40	20.529	40	23.925	40	24.093	40	20.953	40	21.807	40	20.82	40	20.67	40	18.792	40	17.518	40	15.899	40	16.126	40	19.349	40	23.23	40	16.422	31.963	13.022	29.456	6.067	35.862	18.146	40
hsa-miR-519a	40	19.278	35.899	16.12	40	20.035	35.21	14.299	40	21.549	40	21.96	34.819	16.754	40	20.529	40	23.925	40	24.093	40	20.953	40	21.807	40	20.82	40	20.67	40	18.792	40	17.518	40	15.899	40	16.126	40	19.349	40	23.23	40	16.422	40	21.059	27.719	4.33	40	22.284	40
hsa-miR-519b-3p	31.877	11.155	33.777	13.998	35.375	15.41	35.219	14.308	34.009	15.558	40	21.96	35.225	17.16	35.637	16.166	30.644	14.569	36.044	20.137	24.05	5.003	22.386	4.193	23.62	4.44	24.292	4.962	24.064	2.856	26.224	3.742	27.121	3.02	28.157	4.283	23.858	3.207	29.089	12.319	32.912	9.334	30.941	12	40	16.611	26.989	9.273	26.581
hsa-miR-519c	40	19.278	40	20.221	40	20.035	40	19.089	40	21.549	40	21.96	40	21.935	40	20.529	40	23.925	31.968	16.061	40	20.953	40	21.807	40	20.82	40	20.67	40	18.792	40	17.518	40	15.899	40	16.126	40	19.349	40	23.23	40	16.422	40	21.059	40	16.611	40	22.284	40
hsa-miR-519d	40	19.278	40	20.221	35.986	16.021	40	19.089	40	21.549	40	21.96	40	21.935	40	20.529	40	23.925	40	24.093	40	20.953	40	21.807	40	20.82	40	20.67	40	18.792	40	17.518	40	15.899	40	16.126	40	19.349	40	23.23	40	16.422	40	21.059	33.017	9.628	40	22.284	40
hsa-miR-519e	40	19.278	40	20.221	40	20.035	40	19.089	40	21.549	40	21.96	40	21.935	40	20.529	40	23.925	40	24.093	40	20.953	40	21.807	40	20.82	40	20.67	40	18.792	40	17.518	40	15.899	40	16.126	40	19.349	40	23.23	40	16.422	40	21.059	40	16.611	40	22.284	40
hsa-miR-519e#	38.428	17.706	40	20.221	40	20.035	38.298	17.387	40	21.549	40	21.96	40	21.935	40	20.529	40	23.925	40	24.093	40	20.953	40	21.807	40	20.82	40	20.67	40	18.792	40	17.518	40	15.899	40	16.126	40	19.349	40	23.23	40	16.422	40	21.059	40	16.611	40	22.284	40
hsa-miR-520a	40	19.278	40	20.221	40	20.035	40	19.089	40	21.549	40	21.96	40	21.935	40	20.529	40	23.925	40	24.093	40	20.953	40	21.807	40	20.82	40	20.67	40	18.792	40	17.518	40	15.899	40	16.126	40	19.349	40	23.23	40	16.422	40	21.059	40	16.611	40	22.284	40
hsa-miR-520a#	40	19.278	40	20.221	40	20.035	40	19.089	40	21.549	40	21.96	40	21.935	40	20.529	40	23.925	40	24.093	40	20.953	40	21.807	40	20.82	40	20.67	40	18.792	40	17.518	40	15.899	40	16.126	40	19.349	40	23.23	40	16.422	40	21.059	40	16.611	40	22.284	40
hsa-miR-520b	40	19.278	40	20.221	40	20.035	40	19.089	40	21.549	40	21.96	40	21.935	40	20.529	40	23.925	40	24.093	40	20.953	40	21.807	40	20.82	40	20.67	40	18.792	40	17.518	40	15.899	40	16.126	40	19.349	40	23.23	40	16.422	40	21.059	40	16.611	40	22.284	40
hsa-miR-520c-3p	28.524	7.802	30.913	11.134	30.725	10.76	29.424	8.513	30.423	11.972	24.158	6.118	33.087	15.022	31.377	11.906	40	23.925	32.012	16.105	24.348	5.301	23.987	5.794	24.202	5.022	25.346	6.016	24.643	3.435	30.993	8.511	28.702	4.601	30.178	6.304	24.121	3.47	28.977	12.207	40	16.422	29.948	11.007	36.958	13.569	27.799	10.083	26.128
hsa-miR-520D-3P	30.764	10.042	34.945	15.166	34.023	14.058	30.205	9.294	34.649	16.198	34.182	16.142	34.673	16.608	34.164	14.693	35.353	19.278	32.988	17.081	25.19	6.143	23.366	5.173	23.732	4.552	23.222	3.892	25.094	3.886	25.749	3.267	27.649	3.548	30.694	6.82	24.727	4.076	21.34	4.57	31.701	8.123	27.251	8.31	33.163	9.774	25.158	7.442	24.113
hsa-miR-520d-5p	40	19.278	40	20.221	40	20.035	40	19.089	40	21.549	40	21.96	40	21.935	40	20.529	40	23.925	40	24.093	40	20.953	40	21.807	29.954	10.774	40	20.67	40	18.792	40	17.518	40	15.899	40	16.126	40	19.349	40	23.23	40	16.422	40	21.059	40	16.611	40	22.284	40
hsa-miR-520e	40	19.278	40	20.221	40	20.035	40	19.089	40	21.549	40	21.96	40	21.935	40	20.529	40	23.925	40	24.093	40	20.953	40	21.807	40	20.82	40	20.67	40	18.792	40	17.518	40	15.899	40	16.126	40	19.349	40	23.23	40	16.422	40	21.059	40	16.611	40	22.284	40
hsa-miR-520f	40	19.278	40	20.221	35.954	15.989	40	19.089	30.173	11.722	40	21.96	30.692	12.627	40	20.529	29.545	13.47	40	24.093	30.02	10.973	40	21.807	40	20.82	40	20.67	25.857	4.649	40	17.518	40	15.899	40	16.126	28.919	8.268	40	23.23	40	16.422	40	21.059	40	16.611	40	22.284	30.3
hsa-miR-520g	40	19.278	40	20.221	40	20.035	40	19.089	40	21.549	40	21.96	40	21.935	40	20.529	40	23.925	40	24.093	40	20.953	40	21.807	40	20.82	40	20.67	40	18.792	40	17.518	40	15.899	40	16.126	40	19.349	40	23.23	40	16.422	40	21.059	40	16.611	40	22.284	40
hsa-miR-520h	38.428	17.706	40	20.221	40	20.035	38.298	17.387	40	21.549	40	21.96	40	21.935	40	20.529	40	23.925	40	24.093	40	20.953	40	21.807	40	20.82	40	20.67	40	18.792	40	17.518	40	15.899	40	16.126	40	19.349	40	23.23	40	16.422	40	21.059	40	16.611	40	22.284	40
hsa-miR-521	40	19.278	40	20.221	40	20.035	40	19.089	40	21.549	40	21.96	40	21.935	40	20.529	40	23.925	40	24.093	40	20.953	40	21.807	40	20.82	40	20.67	40	18.792	40	17.518	40	15.899	40	16.126	40	19.349	40	23.23	40	16.422	40	21.059	40	16.611	40	22.284	40
hsa-miR-522	40	19.278	40	20.221	40	20.035	40	19.089	40	21.549	40	21.96	40	21.935	40	20.529	40	23.925	28.969	13.062	40	20.953	40	21.807	40	20.82	40	20.67	40	18.792	40	17.518	40	15.899	40	16.126	40	19.349	40	23.23	40	16.422	40	21.059	40	16.611	40	22.284	40
hsa-miR-523	27.987	7.265	29.064	9.285	29.836	9.871	28.837	7.926	25.012	6.561	40	21.96	26.819	8.754	29.063	9.592	19.458	3.383	40	24.093	40	20.953	40	21.807	40	20.82	29.852	10.522	30.446	9.238	33.49	11.008	40	15.899	40	16.126	31.983	11.332	40	23.23	40	16.422	31.476	12.535	29.341	5.952	40	22.284	29.344
hsa-miR-524	38.428	17.706	40	20.221	40	20.035	38.298	17.387	40	21.549	40	21.96	40	21.935	40	20.529	40	23.925	40	24.093	40	20.953	40	21.807	40	20.82	40	20.67	40	18.792	40	17.518	40	15.899	40	16.126	40	19.349	40	23.23	40	16.422	40	21.059	40	16.611	40	22.284	40
hsa-miR-524-5p	40	19.278	40	20.221	40	20.035	40	19.089	40	21.549	40	21.96	40	21.935	40	20.529	40	23.925	40	24.093	40	20.953	40	21.807	40	20.82	40	20.67	40	18.792	40	17.518	40	15.899	40	16.126	40	19.349	40	23.23	40	16.422	40	21.059	40	16.611	40	22.284	40
hsa-miR-525	40	19.278	40	20.221	40	20.035	40	19.089	40	21.549	40	21.96	40	21.935	40	20.529	40	23.925	40	24.093	40	20.953	40	21.807	40	20.82	40	20.67	40	18.792	40	17.518	40	15.899	40	16.126	40	19.349	40	23.23	40	16.422	40	21.059	40	16.611	40	22.284	40
hsa-miR-525-3p	40	19.278	40	20.221	40	20.035	40	19.089	40	21.549	40	21.96	40	21.935	40	20.529	40	23.925	40	24.093	40	20.953	40	21.807	40	20.82	40	20.67	40	18.792	40	17.518	40	15.899	40	16.126	40	19.349	40	23.23	40	16.422	40	21.059	40	16.611	40	22.284	40
hsa-miR-526b	40	19.278	40	20.221	40	20.035	40	19.089	40	21.549	40	21.96	40	21.935	40	20.529	40	23.925	24.979	9.072	40	20.953	40	21.807	40	20.82	40	20.67	40	18.792	40	17.518	40	15.899	40	16.126	40	19.349	40	23.23	40	16.422	40	21.059	40	16.611	40	22.284	40
hsa-miR-532	32.074	11.352	26.799	7.02	28.384	8.419	25.995	5.084	28.029	9.578	28.301	10.261	25.762	7.697	25.859	6.388	29.419	13.344	30.945	15.038	40	20.953	31.997	13.804	40	20.82	40	20.67	40	18.792	40	17.518	40	15.899	40	16.126	40	19.349	40	23.23	29.858	6.28	30.023	11.082	28.331	4.942	35.489	17.773	32.401
hsa-miR-532-3p	28.789	8.067	26.883	7.104	28.912	8.947	26.543	5.632	26.586	8.135	26.626	8.586	25.323	7.258	26.995	7.524	26.773	10.698	25.995	10.088	27.241	8.194	24.755	6.562	30.592	11.412	29.844	10.514	29.832	8.624	31.641	9.159	30.661	6.56	28.525	4.651	31.033	10.382	28.957	12.187	33.473	9.895	26.376	7.435	24.691	1.302	40	22.284	26.033
hsa-miR-539	40	19.278	40	20.221	40	20.035	40	19.089	40	21.549	40	21.96	31.989	13.924	40	20.529	40	23.925	40	24.093	40	20.953	40	21.807	40	20.82	35.995	16.665	40	18.792	40	17.518	40	15.899	40	16.126	40	19.349	40	23.23	40	16.422	40	21.059	40	16.611	32.981	15.265	40
hsa-miR-541	40	19.278	40	20.221	40	20.035	40	19.089	40	21.549	40	21.96	40	21.935	40	20.529	40	23.925	31.979	16.072	40	20.953	40	21.807	40	20.82	40	20.67	40	18.792	40	17.518	40	15.899	40	16.126	40	19.349	40	23.23	33.558	9.98	40	21.059	33.984	10.595	40	22.284	40
hsa-miR-541#	38.428	17.706	40	20.221	40	20.035	38.298	17.387	40	21.549	40	21.96	40	21.935	40	20.529	40	23.925	40	24.093	40	20.953	40	21.807	40	20.82	40	20.67	40	18.792	40	17.518	40	15.899	40	16.126	29.043	8.392	40	23.23	29.965	6.387	23.547	4.606	25.403	2.014	31.014	13.298	24.504
hsa-miR-542-3p	32.506	11.784	31.593	11.814	33.978	14.013	31.51	10.599	40	21.549	29.851	11.811	30.972	12.907	40	20.529	28.945	12.87	40	24.093	40	20.953	28.963	10.77	30.413	11.233	40	20.67	40	18.792	31.82	9.338	36.116	12.015	40	16.126	40	19.349	40	23.23	40	16.422	40	21.059	40	16.611	36.037	18.321	40
hsa-miR-542-5p	40	19.278	40	20.221	40	20.035	40	19.089	40	21.549	40	21.96	40	21.935	40	20.529	40	23.925	40	24.093	40	20.953	40	21.807	40	20.82	40	20.67	40	18.792	40	17.518	40	15.899	40	16.126	40	19.349	40	23.23	40	16.422	40	21.059	40	16.611	40	22.284	40
hsa-miR-543	38.428	17.706	40	20.221	40	20.035	38.298	17.387	40	21.549	40	21.96	40	21.935	40	20.529	40	23.925	40	24.093	40	20.953	40	21.807	40	20.82	40	20.67	40	18.792	40	17.518	40	15.899	40	16.126	40	19.349	40	23.23	40	16.422	40	21.059	40	16.611	40	22.284	40
hsa-miR-544	40	19.278	40	20.221	40	20.035	40	19.089	40	21.549	40	21.96	40	21.935	40	20.529	40	23.925	33.008	17.101	40	20.953	40	21.807	40	20.82	40	20.67	40	18.792	40	17.518	40	15.899	40	16.126	40	19.349	40	23.23	40	16.422	40	21.059	40	16.611	40	22.284	40
hsa-miR-545	40	19.278	32.347	12.568	32.406	12.441	40	19.089	32.719	14.268	34.981	16.941	31.676	13.611	40	20.529	33.249	17.174	29.988	14.081	33.55	14.503	32.953	14.76	40	20.82	31.955	12.625	40	18.792	40	17.518	40	15.899	40	16.126	40	19.349	31.986	15.216	32.863	9.285	30.514	11.573	40	16.611	28.816	11.1	40
hsa-miR-545#	38.428	17.706	40	20.221	40	20.035	38.298	17.387	40	21.549	40	21.96	40	21.935	40	20.529	40	23.925	40	24.093	40	20.953	29.959	11.766	40	20.82	40	20.67	40	18.792	40	17.518	40	15.899	40	16.126	40	19.349	40	23.23	34.954	11.376	27.978	9.037	28.999	5.61	33.85	16.134	28.285
hsa-miR-548a	29.802	9.08	29.924	10.145	29.72	9.755	29.804	8.893	29.692	11.241	28.827	10.787	30.294	12.229	29.954	10.483	28.926	12.851	40	24.093	26.837	7.79	28.33	10.137	27.581	8.401	26.516	7.186	26.653	5.445	28.982	6.5	26.957	2.856	27.671	3.797	27.133	6.482	28.983	12.213	40	16.422	30.344	11.403	29.922	6.533	40	22.284	40
hsa-miR-548a-5p	40	19.278	40	20.221	40	20.035	40	19.089	40	21.549	40	21.96	40	21.935	40	20.529	40	23.925	40	24.093	40	20.953	40	21.807	40	20.82	40	20.67	40	18.792	40	17.518	40	15.899	40	16.126	40	19.349	40	23.23	40	16.422	40	21.059	40	16.611	40	22.284	40
hsa-miR-548b	40	19.278	40	20.221	40	20.035	40	19.089	40	21.549	40	21.96	40	21.935	40	20.529	40	23.925	27.965	12.058	40	20.953	40	21.807	40	20.82	40	20.67	40	18.792	40	17.518	40	15.899	40	16.126	40	19.349	40	23.23	40	16.422	40	21.059	40	16.611	40	22.284	40
hsa-miR-548b-5p	29.695	8.973	30.01	10.231	28.918	8.953	29.651	8.74	26.61	8.159	29.941	11.901	29.476	11.411	31.122	11.651	40	23.925	29.96	14.053	28.113	9.066	28.069	9.876	40	20.82	29.951	10.621	40	18.792	30.553	8.071	32.55	8.449	40	16.126	29.338	8.687	27.637	10.867	33.587	10.009	28.691	9.75	27.17	3.781	40	22.284	27.591
hsa-miR-548c	29.621	8.899	29.51	9.731	29.58	9.615	29.973	9.062	29.365	10.914	27.787	9.747	29.382	11.317	30.305	10.834	27.982	11.907	28.969	13.062	26.849	7.802	27.331	9.138	26.807	7.627	26.966	7.636	26.998	5.79	29.066	6.584	27.806	3.705	27.187	3.313	26.969	6.318	28.964	12.194	32.591	9.013	28.458	9.517	28.331	4.942	36.057	18.341	28.197
hsa-miR-548c-5p	32.743	12.021	31.641	11.862	31.881	11.916	29.973	9.062	27.681	9.23	31.009	12.969	31.105	13.04	32.427	12.956	29.953	13.878	31.982	16.075	29.082	10.035	29.214	11.021	40	20.82	36.015	16.685	40	18.792	30.957	8.475	40	15.899	40	16.126	30.001	9.35	28.977	12.207	40	16.422	29.648	10.707	28.717	5.328	40	22.284	28.781
hsa-miR-548d	40	19.278	40	20.221	40	20.035	40	19.089	40	21.549	31.98	13.94	40	21.935	33.986	14.515	40	23.925	30.961	15.054	29.282	10.235	29.478	11.285	30.531	11.351	30.146	10.816	31.266	10.058	40	17.518	32.019	7.918	30.229	6.355	29.817	9.166	30.314	13.544	40	16.422	32.073	13.132	30.667	7.278	40	22.284	40
hsa-miR-548d-5p	34.173	13.451	35.079	15.3	40	20.035	31.333	10.422	30.558	12.107	30.055	12.015	40	21.935	33.92	14.449	30.556	14.481	32.959	17.052	27.932	8.885	28.955	10.762	35.934	16.754	40	20.67	40	18.792	31.014	8.532	40	15.899	40	16.126	28.937	8.286	26.989	10.219	37.111	13.533	27.708	8.767	26.43	3.041	40	22.284	27.038
hsa-miR-548E	38.428	17.706	40	20.221	40	20.035	38.298	17.387	40	21.549	40	21.96	40	21.935	40	20.529	40	23.925	40	24.093	40	20.953	40	21.807	40	20.82	40	20.67	40	18.792	40	17.518	40	15.899	40	16.126	40	19.349	40	23.23	40	16.422	40	21.059	40	16.611	40	22.284	40
hsa-miR-548G	38.428	17.706	40	20.221	40	20.035	38.298	17.387	40	21.549	40	21.96	40	21.935	40	20.529	40	23.925	40	24.093	40	20.953	40	21.807	40	20.82	40	20.67	40	18.792	40	17.518	40	15.899	40	16.126	40	19.349	40	23.23	40	16.422	40	21.059	40	16.611	40	22.284	40
hsa-miR-548H	38.428	17.706	40	20.221	40	20.035	38.298	17.387	40	21.549	40	21.96	40	21.935	40	20.529	40	23.925	40	24.093	40	20.953	40	21.807	40	20.82	40	20.67	40	18.792	40	17.518	40	15.899	40	16.126	40	19.349	40	23.23	40	16.422	40	21.059	40	16.611	40	22.284	40
hsa-miR-548I	38.428	17.706	40	20.221	40	20.035	38.298	17.387	35.669	17.218	40	21.96	40	21.935	33.475	14.004	40	23.925	40	24.093	29.428	10.381	30.528	12.335	40	20.82	30.949	11.619	40	18.792	30.408	7.926	40	15.899	40	16.126	40	19.349	29.037	12.267	34.983	11.405	32.954	14.013	40	16.611	29.922	12.206	30.929
hsa-miR-548J	38.428	17.706	40	20.221	40	20.035	38.298	17.387	40	21.549	40	21.96	40	21.935	40	20.529	40	23.925	40	24.093	40	20.953	40	21.807	40	20.82	40	20.67	40	18.792	40	17.518	40	15.899	40	16.126	40	19.349	40	23.23	40	16.422	40	21.059	40	16.611	40	22.284	40
hsa-miR-548K	38.428	17.706	40	20.221	40	20.035	38.298	17.387	40	21.549	40	21.96	40	21.935	40	20.529	40	23.925	40	24.093	40	20.953	40	21.807	40	20.82	40	20.67	40	18.792	40	17.518	40	15.899	40	16.126	40	19.349	40	23.23	40	16.422	40	21.059	40	16.611	40	22.284	40
hsa-miR-548L	38.428	17.706	40	20.221	40	20.035	38.298	17.387	40	21.549	40	21.96	40	21.935	40	20.529	40	23.925	40	24.093	40	20.953	40	21.807	40	20.82	40	20.67	40	18.792	40	17.518	40	15.899	40	16.126	40	19.349	40	23.23	40	16.422	40	21.059	40	16.611	40	22.284	40
hsa-miR-548M	38.428	17.706	40	20.221	40	20.035	38.298	17.387	40	21.549	40	21.96	40	21.935	40	20.529	40	23.925	40	24.093	40	20.953	40	21.807	40	20.82	40	20.67	40	18.792	40	17.518	40	15.899	40	16.126	40	19.349	40	23.23	40	16.422	40	21.059	40	16.611	40	22.284	40
hsa-miR-548N	38.428	17.706	40	20.221	40	20.035	38.298	17.387	40	21.549	40	21.96	40	21.935	40	20.529	40	23.925	40	24.093	40	20.953	40	21.807	40	20.82	40	20.67	40	18.792	40	17.518	40	15.899	40	16.126	40	19.349	40	23.23	40	16.422	40	21.059	40	16.611	40	22.284	40
hsa-miR-548P	38.428	17.706	40	20.221	40	20.035	38.298	17.387	40	21.549	40	21.96	40	21.935	40	20.529	40	23.925	40	24.093	40	20.953	40	21.807	40	20.82	40	20.67	40	18.792	40	17.518	40	15.899	40	16.126	40	19.349	40	23.23	33.103	9.525	40	21.059	40	16.611	40	22.284	40
hsa-miR-549	38.428	17.706	40	20.221	40	20.035	38.298	17.387	40	21.549	40	21.96	40	21.935	40	20.529	40	23.925	40	24.093	29.052	10.005	26.737	8.544	40	20.82	40	20.67	28.491	7.283	40	17.518	40	15.899	40	16.126	40	19.349	27.302	10.532	40	16.422	25.893	6.952	40	16.611	40	22.284	27.82
hsa-miR-550	38.428	17.706	40	20.221	40	20.035	38.298	17.387	40	21.549	40	21.96	40	21.935	40	20.529	40	23.925	40	24.093	40	20.953	40	21.807	40	20.82	40	20.67	40	18.792	40	17.518	40	15.899	40	16.126	40	19.349	40	23.23	29.339	5.761	40	21.059	29.577	6.188	40	22.284	40
hsa-miR-550	38.428	17.706	40	20.221	40	20.035	38.298	17.387	40	21.549	40	21.96	40	21.935	40	20.529	40	23.925	40	24.093	40	20.953	40	21.807	40	20.82	40	20.67	40	18.792	40	17.518	40	15.899	40	16.126	40	19.349	40	23.23	33.022	9.444	40	21.059	33.796	10.407	40	22.284	40
hsa-miR-551a	38.428	17.706	40	20.221	40	20.035	38.298	17.387	40	21.549	40	21.96	40	21.935	40	20.529	40	23.925	40	24.093	40	20.953	40	21.807	40	20.82	40	20.67	40	18.792	40	17.518	40	15.899	40	16.126	40	19.349	40	23.23	40	16.422	40	21.059	40	16.611	40	22.284	40
hsa-miR-551b	40	19.278	40	20.221	40	20.035	40	19.089	40	21.549	40	21.96	40	21.935	40	20.529	40	23.925	40	24.093	40	20.953	40	21.807	40	20.82	40	20.67	40	18.792	40	17.518	40	15.899	40	16.126	40	19.349	40	23.23	40	16.422	40	21.059	40	16.611	40	22.284	40
hsa-miR-551b#	38.428	17.706	40	20.221	40	20.035	38.298	17.387	40	21.549	40	21.96	40	21.935	40	20.529	40	23.925	40	24.093	27.43	8.383	40	21.807	40	20.82	40	20.67	27.338	6.13	40	17.518	40	15.899	40	16.126	26.932	6.281	40	23.23	40	16.422	40	21.059	40	16.611	40	22.284	40
hsa-miR-552	38.428	17.706	40	20.221	40	20.035	38.298	17.387	40	21.549	40	21.96	40	21.935	40	20.529	40	23.925	40	24.093	40	20.953	40	21.807	40	20.82	40	20.67	40	18.792	40	17.518	40	15.899	40	16.126	40	19.349	40	23.23	40	16.422	40	21.059	40	16.611	40	22.284	40
hsa-miR-553	38.428	17.706	40	20.221	40	20.035	38.298	17.387	40	21.549	40	21.96	40	21.935	40	20.529	40	23.925	40	24.093	40	20.953	40	21.807	40	20.82	40	20.67	40	18.792	40	17.518	40	15.899	40	16.126	40	19.349	40	23.23	40	16.422	40	21.059	40	16.611	40	22.284	40
hsa-miR-554	38.428	17.706	40	20.221	40	20.035	38.298	17.387	40	21.549	40	21.96	40	21.935	40	20.529	40	23.925	40	24.093	40	20.953	40	21.807	40	20.82	40	20.67	40	18.792	40	17.518	40	15.899	40	16.126	40	19.349	40	23.23	40	16.422	40	21.059	40	16.611	40	22.284	40
hsa-miR-555	38.428	17.706	40	20.221	40	20.035	38.298	17.387	40	21.549	40	21.96	40	21.935	40	20.529	40	23.925	40	24.093	40	20.953	40	21.807	40	20.82	40	20.67	40	18.792	40	17.518	40	15.899	40	16.126	40	19.349	40	23.23	40	16.422	40	21.059	40	16.611	40	22.284	40
hsa-miR-556-3p	40	19.278	40	20.221	40	20.035	40	19.089	40	21.549	40	21.96	40	21.935	40	20.529	40	23.925	40	24.093	40	20.953	40	21.807	40	20.82	40	20.67	40	18.792	40	17.518	40	15.899	40	16.126	40	19.349	40	23.23	40	16.422	40	21.059	40	16.611	40	22.284	40
hsa-miR-556-5p	40	19.278	40	20.221	40	20.035	40	19.089	40	21.549	40	21.96	40	21.935	40	20.529	40	23.925	40	24.093	40	20.953	40	21.807	40	20.82	40	20.67	40	18.792	40	17.518	40	15.899	40	16.126	40	19.349	40	23.23	40	16.422	40	21.059	40	16.611	40	22.284	40
hsa-miR-557	38.428	17.706	40	20.221	40	20.035	38.298	17.387	40	21.549	40	21.96	40	21.935	40	20.529	40	23.925	40	24.093	40	20.953	40	21.807	40	20.82	40	20.67	40	18.792	40	17.518	40	15.899	40	16.126	40	19.349	40	23.23	40	16.422	40	21.059	40	16.611	40	22.284	40
hsa-miR-558	38.428	17.706	40	20.221	40	20.035	38.298	17.387	40	21.549	40	21.96	40	21.935	40	20.529	40	23.925	40	24.093	40	20.953	40	21.807	40	20.82	40	20.67	40	18.792	40	17.518	40	15.899	40	16.126	40	19.349	40	23.23	40	16.422	40	21.059	40	16.611	40	22.284	40
hsa-miR-559-	38.428	17.706	40	20.221	40	20.035	38.298	17.387	40	21.549	40	21.96	40	21.935	40	20.529	40	23.925	40	24.093	40	20.953	40	21.807	40	20.82	40	20.67	40	18.792	40	17.518	40	15.899	40	16.126	40	19.349	40	23.23	40	16.422	40	21.059	40	16.611	40	22.284	40
hsa-miR-561	40	19.278	40	20.221	40	20.035	40	19.089	40	21.549	40	21.96	40	21.935	40	20.529	40	23.925	40	24.093	40	20.953	40	21.807	40	20.82	40	20.67	40	18.792	40	17.518	40	15.899	40	16.126	40	19.349	40	23.23	40	16.422	40	21.059	40	16.611	40	22.284	40
hsa-miR-562	38.428	17.706	40	20.221	40	20.035	38.298	17.387	40	21.549	40	21.96	40	21.935	40	20.529	40	23.925	40	24.093	40	20.953	40	21.807	40	20.82	40	20.67	40	18.792	40	17.518	40	15.899	40	16.126	40	19.349	40	23.23	40	16.422	40	21.059	40	16.611	40	22.284	40
hsa-miR-563	38.428	17.706	40	20.221	40	20.035	38.298	17.387	37.504	19.053	40	21.96	40	21.935	40	20.529	40	23.925	40	24.093	40	20.953	40	21.807	40	20.82	40	20.67	40	18.792	40	17.518	40	15.899	40	16.126	40	19.349	40	23.23	40	16.422	40	21.059	40	16.611	40	22.284	40
hsa-miR-564	38.428	17.706	40	20.221	40	20.035	38.298	17.387	40	21.549	40	21.96	40	21.935	40	20.529	40	23.925	40	24.093	40	20.953	40	21.807	40	20.82	40	20.67	40	18.792	40	17.518	40	15.899	40	16.126	40	19.349	40	23.23	40	16.422	40	21.059	40	16.611	40	22.284	40
hsa-miR-566	38.428	17.706	40	20.221	23.932	3.967	38.298	17.387	40	21.549	27.225	9.185	27.107	9.042	40	20.529	28.497	12.422	40	24.093	20.482	1.435	40	21.807	40	20.82	20.354	1.024	24.132	2.924	21.541	-0.941	40	15.899	40	16.126	21.433	0.782	20.228	3.458	25.641	2.063	24.053	5.112	27.687	4.298	20.965	3.249	20.395
hsa-miR-567	38.428	17.706	40	20.221	40	20.035	38.298	17.387	40	21.549	40	21.96	40	21.935	40	20.529	40	23.925	40	24.093	40	20.953	40	21.807	40	20.82	40	20.67	40	18.792	40	17.518	40	15.899	40	16.126	40	19.349	40	23.23	40	16.422	40	21.059	40	16.611	40	22.284	40
hsa-miR-569	38.428	17.706	40	20.221	40	20.035	38.298	17.387	40	21.549	40	21.96	40	21.935	40	20.529	40	23.925	40	24.093	40	20.953	40	21.807	40	20.82	40	20.67	40	18.792	40	17.518	40	15.899	40	16.126	40	19.349	40	23.23	40	16.422	40	21.059	40	16.611	40	22.284	40
hsa-miR-570	40	19.278	35.066	15.287	40	20.035	40	19.089	40	21.549	40	21.96	33.189	15.124	40	20.529	40	23.925	23.986	8.079	40	20.953	40	21.807	40	20.82	40	20.67	34.01	12.802	40	17.518	40	15.899	40	16.126	40	19.349	40	23.23	40	16.422	30.899	11.958	40	16.611	40	22.284	40
hsa-miR-571	38.428	17.706	40	20.221	40	20.035	38.298	17.387	40	21.549	40	21.96	40	21.935	40	20.529	40	23.925	40	24.093	40	20.953	40	21.807	40	20.82	40	20.67	40	18.792	40	17.518	40	15.899	40	16.126	40	19.349	40	23.23	40	16.422	40	21.059	40	16.611	40	22.284	40
hsa-miR-572	27.448	6.726	27.643	7.864	28.677	8.712	25.251	4.34	26.707	8.256	30.863	12.823	31.124	13.059	28.121	8.65	33.691	17.616	27.996	12.089	25.741	6.694	25.293	7.1	40	20.82	25.871	6.541	26.012	4.804	26.204	3.722	27.616	3.515	28.102	4.228	25.163	4.512	26.315	9.545	32.228	8.65	27.764	8.823	35.996	12.607	26.114	8.398	26.276
hsa-miR-573	38.428	17.706	40	20.221	40	20.035	38.298	17.387	40	21.549	40	21.96	40	21.935	40	20.529	40	23.925	40	24.093	40	20.953	40	21.807	40	20.82	40	20.67	40	18.792	40	17.518	40	15.899	40	16.126	40	19.349	40	23.23	32.927	9.349	40	21.059	34.046	10.657	40	22.284	40
hsa-miR-574-3p	26.005	5.283	24.801	5.022	25.637	5.672	24.157	3.246	24.317	5.866	24.762	6.722	23.166	5.101	23.352	3.881	24.968	8.893	28.97	13.063	24.882	5.835	24.457	6.264	26.713	7.533	24.722	5.392	26.344	5.136	26.186	3.704	30.013	5.912	26.488	2.614	25.348	4.697	25.704	8.934	32.388	8.81	24.151	5.21	23.994	0.605	32.227	14.511	24.477
hsa-miR-575	38.428	17.706	40	20.221	40	20.035	38.298	17.387	40	21.549	40	21.96	40	21.935	40	20.529	40	23.925	40	24.093	40	20.953	40	21.807	40	20.82	40	20.67	40	18.792	40	17.518	40	15.899	40	16.126	40	19.349	40	23.23	40	16.422	40	21.059	40	16.611	40	22.284	40
hsa-miR-576-3p	30.909	10.187	29.216	9.437	30.245	10.28	29.195	8.284	28.965	10.514	28.501	10.461	27.96	9.895	28.797	9.326	27.478	11.403	40	24.093	26.615	7.568	26.748	8.555	28.967	9.787	29.904	10.574	28.313	7.105	40	17.518	31.075	6.974	30.772	6.898	27.157	6.506	30	13.23	40	16.422	28.433	9.492	28.083	4.694	40	22.284	27.896
hsa-miR-576-5p	40	19.278	40	20.221	40	20.035	40	19.089	40	21.549	40	21.96	40	21.935	40	20.529	40	23.925	29.986	14.079	40	20.953	40	21.807	40	20.82	40	20.67	40	18.792	40	17.518	40	15.899	40	16.126	40	19.349	40	23.23	40	16.422	40	21.059	40	16.611	40	22.284	40
hsa-miR-577	40	19.278	40	20.221	40	20.035	40	19.089	40	21.549	40	21.96	40	21.935	40	20.529	40	23.925	40	24.093	27.148	4.939	26.805	8.612	27.936	8.756	26.99	7.66	28.088	6.88	21.96	-0.522	29.961	5.86	26.605	2.731	27.253	6.602	28.025	11.255	26.975	3.397	27.794	8.853	31.082	7.693	25.908	8.192	27.27
hsa-miR-578	38.428	17.706	40	20.221	40	20.035	38.298	17.387	40	21.549	40	21.96	40	21.935	40	20.529	40	23.925	40	24.093	40	20.953	40	21.807	40	20.82	40	20.67	40	18.792	40	17.518	40	15.899	40	16.126	40	19.349	40	23.23	40	16.422	40	21.059	40	16.611	40	22.284	40
hsa-miR-579	29.767	9.045	28.729	8.95	28.167	8.202	28.196	7.285	40	21.549	28.79	10.75	28.287	10.222	28.649	9.178	28.01	11.935	40	24.093	40	20.953	40	21.807	40	20.82	40	20.67	40	18.792	31.924	9.442	40	15.899	40	16.126	40	19.349	40	23.23	40	16.422	29.017	10.076	29.101	5.712	40	22.284	30.067
hsa-miR-580	38.428	17.706	40	20.221	40	20.035	38.298	17.387	40	21.549	40	21.96	40	21.935	40	20.529	40	23.925	40	24.093	40	20.953	40	21.807	40	20.82	40	20.67	40	18.792	40	17.518	40	15.899	40	16.126	40	19.349	40	23.23	40	16.422	40	21.059	40	16.611	40	22.284	40
hsa-miR-581	38.428	17.706	40	20.221	40	20.035	38.298	17.387	40	21.549	40	21.96	40	21.935	40	20.529	40	23.925	40	24.093	40	20.953	40	21.807	40	20.82	40	20.67	40	18.792	40	17.518	31.011	6.91	40	16.126	40	19.349	40	23.23	40	16.422	40	21.059	34.068	10.679	40	22.284	40
hsa-miR-582-3p	40	19.278	40	20.221	40	20.035	40	19.089	40	21.549	40	21.96	33.992	15.927	40	20.529	40	23.925	40	24.093	40	20.953	40	21.807	40	20.82	40	20.67	40	18.792	40	17.518	40	15.899	40	16.126	40	19.349	40	23.23	40	16.422	33.01	14.069	40	16.611	40	22.284	40
hsa-miR-582-5p	40	19.278	40	20.221	40	20.035	40	19.089	40	21.549	40	21.96	40	21.935	40	20.529	40	23.925	30.941	15.034	40	20.953	40	21.807	40	20.82	40	20.67	40	18.792	40	17.518	40	15.899	40	16.126	40	19.349	40	23.23	40	16.422	40	21.059	40	16.611	40	22.284	40
hsa-miR-583	38.428	17.706	40	20.221	40	20.035	38.298	17.387	40	21.549	40	21.96	40	21.935	40	20.529	40	23.925	40	24.093	40	20.953	40	21.807	40	20.82	40	20.67	40	18.792	40	17.518	40	15.899	40	16.126	40	19.349	40	23.23	40	16.422	40	21.059	40	16.611	40	22.284	40
hsa-miR-584	38.428	17.706	40	20.221	40	20.035	38.298	17.387	40	21.549	40	21.96	40	21.935	40	20.529	40	23.925	40	24.093	40	20.953	40	21.807	40	20.82	40	20.67	40	18.792	40	17.518	40	15.899	40	16.126	40	19.349	40	23.23	40	16.422	40	21.059	40	16.611	40	22.284	40
hsa-miR-585	38.428	17.706	40	20.221	40	20.035	38.298	17.387	40	21.549	40	21.96	40	21.935	40	20.529	40	23.925	40	24.093	40	20.953	40	21.807	40	20.82	40	20.67	40	18.792	40	17.518	40	15.899	40	16.126	40	19.349	40	23.23	40	16.422	40	21.059	40	16.611	40	22.284	40
hsa-miR-586	38.428	17.706	40	20.221	40	20.035	38.298	17.387	40	21.549	40	21.96	40	21.935	40	20.529	40	23.925	40	24.093	40	20.953	40	21.807	40	20.82	40	20.67	40	18.792	40	17.518	40	15.899	40	16.126	40	19.349	40	23.23	31.996	8.418	40	21.059	40	16.611	40	22.284	40
hsa-miR-587	38.428	17.706	40	20.221	40	20.035	38.298	17.387	40	21.549	40	21.96	40	21.935	40	20.529	40	23.925	40	24.093	40	20.953	40	21.807	40	20.82	40	20.67	40	18.792	40	17.518	40	15.899	40	16.126	40	19.349	40	23.23	40	16.422	40	21.059	40	16.611	40	22.284	40
hsa-miR-588	38.428	17.706	40	20.221	40	20.035	38.298	17.387	40	21.549	40	21.96	40	21.935	40	20.529	40	23.925	40	24.093	40	20.953	40	21.807	40	20.82	40	20.67	40	18.792	40	17.518	40	15.899	40	16.126	40	19.349	40	23.23	40	16.422	40	21.059	40	16.611	40	22.284	40
hsa-miR-589	32.991	12.269	40	20.221	40	20.035	40	19.089	40	21.549	40	21.96	31.078	13.013	40	20.529	40	23.925	25.965	10.058	40	20.953	40	21.807	40	20.82	40	20.67	40	18.792	40	17.518	40	15.899	40	16.126	40	19.349	40	23.23	40	16.422	40	21.059	40	16.611	40	22.284	40
hsa-miR-589	38.428	17.706	40	20.221	40	20.035	38.298	17.387	40	21.549	40	21.96	40	21.935	40	20.529	40	23.925	40	24.093	40	20.953	40	21.807	40	20.82	40	20.67	40	18.792	40	17.518	40	15.899	40	16.126	40	19.349	40	23.23	30.019	6.441	40	21.059	32.814	9.425	40	22.284	40
hsa-miR-590-3P	30.82	10.098	30.772	10.993	31.958	11.993	29.089	8.178	33.988	15.537	29.629	11.589	32.522	14.457	30.71	11.239	34.332	18.257	30	14.093	26.746	7.699	24.701	6.508	27.636	8.456	30.534	11.204	30.003	8.795	31.433	8.951	31.011	6.91	34.033	10.159	29.587	8.936	27.956	11.186	32.61	9.032	27.442	8.501	32.837	9.448	27.913	10.197	26.887
hsa-miR-590-5p	27.514	6.792	25.396	5.617	27.391	7.426	25.954	5.043	26.36	7.909	23.011	4.971	24.402	6.337	24.812	5.341	22.542	6.467	27.988	12.081	27.375	8.328	24.873	6.68	26.669	7.489	28.236	8.906	28.971	7.763	30.646	8.164	30.328	6.227	32.952	9.078	29.231	8.58	28.977	12.207	40	16.422	26.101	7.16	25.66	2.271	40	22.284	25.583
hsa-miR-591	38.428	17.706	40	20.221	40	20.035	38.298	17.387	40	21.549	40	21.96	40	21.935	40	20.529	40	23.925	40	24.093	27.834	8.787	27.447	9.254	30.527	11.347	27.243	7.913	30.873	9.665	28.9	6.418	40	15.899	40	16.126	29.868	9.217	28.057	11.287	30.098	6.52	29.669	10.728	31.063	7.674	26.421	8.705	26.832
hsa-miR-592	38.428	17.706	40	20.221	40	20.035	38.298	17.387	40	21.549	40	21.96	40	21.935	40	20.529	40	23.925	40	24.093	40	20.953	40	21.807	40	20.82	40	20.67	40	18.792	40	17.518	40	15.899	40	16.126	40	19.349	40	23.23	40	16.422	31.899	12.958	40	16.611	40	22.284	40
hsa-miR-593	38.428	17.706	40	20.221	40	20.035	38.298	17.387	40	21.549	40	21.96	40	21.935	40	20.529	40	23.925	40	24.093	40	20.953	40	21.807	40	20.82	40	20.67	40	18.792	40	17.518	40	15.899	40	16.126	40	19.349	40	23.23	40	16.422	40	21.059	40	16.611	40	22.284	40
hsa-miR-593	38.428	17.706	40	20.221	40	20.035	38.298	17.387	40	21.549	40	21.96	40	21.935	40	20.529	40	23.925	40	24.093	40	20.953	40	21.807	40	20.82	40	20.67	40	18.792	40	17.518	40	15.899	40	16.126	40	19.349	40	23.23	40	16.422	40	21.059	40	16.611	40	22.284	40
hsa-miR-595	38.428	17.706	40	20.221	40	20.035	38.298	17.387	40	21.549	40	21.96	40	21.935	40	20.529	40	23.925	40	24.093	40	20.953	40	21.807	40	20.82	40	20.67	40	18.792	40	17.518	40	15.899	40	16.126	40	19.349	40	23.23	40	16.422	40	21.059	40	16.611	40	22.284	40
hsa-miR-596	38.428	17.706	40	20.221	40	20.035	38.298	17.387	40	21.549	40	21.96	40	21.935	40	20.529	40	23.925	40	24.093	24.095	5.048	22.035	3.842	21.655	2.475	40	20.67	22.414	1.206	40	17.518	25.763	1.662	40	16.126	23.588	2.937	40	23.23	29.137	5.559	40	21.059	28.356	4.967	21.97	4.254	40
hsa-miR-597	27.995	7.273	28.337	8.558	28.43	8.465	28.237	7.326	27.473	9.022	26.339	8.299	27.493	9.428	28.955	9.484	26.107	10.032	28.976	13.069	24.127	5.08	25.666	7.473	25.116	5.936	25.475	6.145	24.782	3.574	40	17.518	25.39	1.289	25.961	2.087	24.709	4.058	40	23.23	40	16.422	26.652	7.711	27.088	3.699	35.998	18.282	25.534
hsa-miR-598	31.686	10.964	29.506	9.727	31.981	12.016	29.529	8.618	29.731	11.28	27.838	9.798	28.678	10.613	28.311	8.84	28.892	12.817	40	24.093	40	20.953	32.4	14.207	40	20.82	40	20.67	40	18.792	40	17.518	40	15.899	40	16.126	40	19.349	29.948	13.178	40	16.422	32.486	13.545	30.872	7.483	40	22.284	31.44
hsa-miR-599	38.428	17.706	40	20.221	40	20.035	38.298	17.387	40	21.549	40	21.96	40	21.935	40	20.529	40	23.925	40	24.093	32.577	13.53	40	21.807	32.287	13.107	40	20.67	31.482	10.274	40	17.518	40	15.899	40	16.126	31.435	10.784	40	23.23	40	16.422	40	21.059	40	16.611	40	22.284	40
hsa-miR-600-	38.428	17.706	40	20.221	40	20.035	38.298	17.387	40	21.549	40	21.96	40	21.935	40	20.529	40	23.925	40	24.093	40	20.953	40	21.807	40	20.82	40	20.67	40	18.792	40	17.518	40	15.899	40	16.126	40	19.349	40	23.23	40	16.422	40	21.059	40	16.611	40	22.284	40
hsa-miR-601	23.975	3.253	28.643	8.864	28.505	8.54	25.261	4.35	24.434	5.983	29.618	11.578	29.306	11.241	27.489	8.018	28.59	12.515	24.947	9.04	15.737	-3.31	20.861	2.668	23.79	4.61	22.655	3.325	23.87	2.662	21.391	-1.091	22.268	-1.833	20.631	-3.243	19.942	-0.709	20.727	3.957	23.424	-0.154	17.302	-1.639	28.643	5.254	21.4	3.684	20.214
hsa-miR-603	29.882	9.16	30.68	10.901	30.36	10.395	29.236	8.325	33.442	14.991	32.665	14.625	34.823	16.758	31.384	11.913	36.101	20.026	30.978	15.071	24.397	5.35	25.32	7.127	25.179	5.999	25.41	6.08	25.432	4.224	25.657	3.175	26.244	2.143	25.591	1.717	24.554	3.903	25.333	8.563	30.962	7.384	28.644	9.703	31.95	8.561	23.905	6.189	25.167
hsa-miR-604	31.668	10.946	32.37	12.591	33.069	13.104	30.394	9.483	30.392	11.941	36.582	18.542	32.895	14.83	32.114	12.643	38.561	22.486	25.916	10.009	40	20.953	29.484	11.291	33.395	14.215	29.41	10.08	27.055	5.847	30.636	8.154	33.963	9.862	31.141	7.267	40	19.349	24.951	8.181	30.232	6.654	31.742	12.801	32.803	9.414	29.018	11.302	25.408
hsa-miR-605	38.428	17.706	40	20.221	40	20.035	38.298	17.387	40	21.549	40	21.96	40	21.935	40	20.529	40	23.925	40	24.093	25.892	6.845	40	21.807	40	20.82	25.287	5.957	40	18.792	40	17.518	40	15.899	40	16.126	40	19.349	40	23.23	28.13	4.552	40	21.059	30.769	7.38	40	22.284	40
hsa-miR-606	38.428	17.706	40	20.221	40	20.035	38.298	17.387	40	21.549	40	21.96	40	21.935	40	20.529	40	23.925	40	24.093	40	20.953	40	21.807	40	20.82	40	20.67	40	18.792	40	17.518	40	15.899	40	16.126	40	19.349	40	23.23	40	16.422	40	21.059	40	16.611	40	22.284	40
hsa-miR-607	38.428	17.706	40	20.221	40	20.035	38.298	17.387	40	21.549	40	21.96	40	21.935	40	20.529	40	23.925	40	24.093	40	20.953	40	21.807	40	20.82	40	20.67	40	18.792	40	17.518	40	15.899	40	16.126	40	19.349	40	23.23	40	16.422	40	21.059	40	16.611	40	22.284	40
hsa-miR-608	38.428	17.706	40	20.221	40	20.035	38.298	17.387	40	21.549	40	21.96	40	21.935	40	20.529	40	23.925	40	24.093	40	20.953	40	21.807	40	20.82	40	20.67	40	18.792	40	17.518	40	15.899	40	16.126	40	19.349	40	23.23	40	16.422	40	21.059	40	16.611	40	22.284	40
hsa-miR-609	38.428	17.706	40	20.221	40	20.035	38.298	17.387	40	21.549	40	21.96	40	21.935	40	20.529	40	23.925	40	24.093	40	20.953	40	21.807	40	20.82	40	20.67	40	18.792	40	17.518	40	15.899	40	16.126	40	19.349	40	23.23	40	16.422	40	21.059	40	16.611	40	22.284	40
hsa-miR-613	38.428	17.706	40	20.221	40	20.035	38.298	17.387	40	21.549	40	21.96	40	21.935	40	20.529	40	23.925	40	24.093	40	20.953	40	21.807	40	20.82	40	20.67	40	18.792	40	17.518	40	15.899	40	16.126	40	19.349	30.847	14.077	40	16.422	40	21.059	40	16.611	40	22.284	40
hsa-miR-614	38.428	17.706	40	20.221	40	20.035	38.298	17.387	40	21.549	40	21.96	40	21.935	40	20.529	40	23.925	40	24.093	40	20.953	40	21.807	40	20.82	40	20.67	40	18.792	40	17.518	40	15.899	40	16.126	40	19.349	40	23.23	30.063	6.485	40	21.059	40	16.611	29.635	11.919	40
hsa-miR-615-5p	40	19.278	40	20.221	40	20.035	40	19.089	40	21.549	40	21.96	40	21.935	40	20.529	40	23.925	40	24.093	40	20.953	40	21.807	40	20.82	40	20.67	40	18.792	40	17.518	40	15.899	40	16.126	40	19.349	40	23.23	40	16.422	40	21.059	36.015	12.626	40	22.284	40
hsa-miR-616	38.428	17.706	31.961	12.182	33.023	13.058	31.086	10.175	33.959	15.508	40	21.96	33.809	15.744	31.093	11.622	40	23.925	30.042	14.135	40	20.953	40	21.807	40	20.82	40	20.67	40	18.792	40	17.518	40	15.899	40	16.126	40	19.349	40	23.23	31.021	7.443	40	21.059	40	16.611	40	22.284	40
hsa-miR-616	40	19.278	40	20.221	40	20.035	40	19.089	40	21.549	40	21.96	40	21.935	40	20.529	40	23.925	30.01	14.103	40	20.953	40	21.807	40	20.82	40	20.67	40	18.792	40	17.518	40	15.899	40	16.126	40	19.349	40	23.23	40	16.422	40	21.059	28.929	5.54	40	22.284	40
hsa-miR-617	38.428	17.706	40	20.221	40	20.035	38.298	17.387	40	21.549	40	21.96	40	21.935	40	20.529	40	23.925	40	24.093	40	20.953	40	21.807	40	20.82	40	20.67	40	18.792	40	17.518	40	15.899	40	16.126	40	19.349	40	23.23	40	16.422	40	21.059	40	16.611	40	22.284	40
hsa-miR-618	33.625	12.903	31.639	11.86	33.127	13.162	33.979	13.068	29.668	11.217	24.275	6.235	30.963	12.898	32.509	13.038	21.209	5.134	40	24.093	28.106	9.059	40	21.807	30.359	11.179	29.622	10.292	30.283	9.075	30.02	7.538	33.514	9.413	40	16.126	32.026	11.375	40	23.23	32.978	9.4	26.895	7.954	26.194	2.805	35.317	17.601	26.73
hsa-miR-620	38.428	17.706	40	20.221	40	20.035	38.298	17.387	40	21.549	40	21.96	40	21.935	40	20.529	40	23.925	40	24.093	40	20.953	40	21.807	40	20.82	40	20.67	40	18.792	40	17.518	40	15.899	40	16.126	40	19.349	40	23.23	40	16.422	40	21.059	40	16.611	40	22.284	40
hsa-miR-621	38.428	17.706	40	20.221	40	20.035	38.298	17.387	40	21.549	40	21.96	40	21.935	40	20.529	40	23.925	40	24.093	40	20.953	40	21.807	40	20.82	40	20.67	40	18.792	40	17.518	40	15.899	40	16.126	40	19.349	40	23.23	40	16.422	40	21.059	40	16.611	40	22.284	40
hsa-miR-622	38.428	17.706	40	20.221	40	20.035	38.298	17.387	40	21.549	40	21.96	40	21.935	40	20.529	40	23.925	40	24.093	40	20.953	40	21.807	40	20.82	40	20.67	40	18.792	40	17.518	40	15.899	40	16.126	40	19.349	40	23.23	40	16.422	40	21.059	40	16.611	40	22.284	40
hsa-miR-623	30.199	9.477	40	20.221	30.889	10.924	31.223	10.312	29.517	11.066	40	21.96	30.167	12.102	29.735	10.264	36.429	20.354	26.991	11.084	25.513	6.466	26.323	8.13	26.658	7.478	27.069	7.739	28.381	7.173	40	17.518	31.814	7.713	40	16.126	25.833	5.182	23.267	6.497	33.142	9.564	29.485	10.544	34.891	11.502	28.099	10.383	26.061
hsa-miR-624	29.409	8.687	30.577	10.798	29.072	9.107	27.716	6.805	40	21.549	40	21.96	33.464	15.399	30.569	11.098	40	23.925	30.995	15.088	30.815	11.768	40	21.807	40	20.82	40	20.67	32.344	11.136	40	17.518	40	15.899	40	16.126	30.881	10.23	40	23.23	40	16.422	40	21.059	40	16.611	40	22.284	40
hsa-miR-624	40	19.278	40	20.221	40	20.035	40	19.089	40	21.549	40	21.96	40	21.935	40	20.529	40	23.925	30.99	15.083	40	20.953	40	21.807	40	20.82	40	20.67	40	18.792	40	17.518	40	15.899	40	16.126	40	19.349	40	23.23	40	16.422	40	21.059	40	16.611	40	22.284	40
hsa-miR-625	32.589	11.867	31.476	11.697	32.484	12.519	31.606	10.695	32.996	14.545	29.137	11.097	29.79	11.725	31.652	12.181	29.466	13.391	36.024	20.117	40	20.953	32.426	14.233	35.838	16.658	32.428	13.098	35.095	13.887	40	17.518	36.094	11.993	40	16.126	40	19.349	40	23.23	23.726	0.148	20.72	1.779	24.683	1.294	20.977	3.261	20.762
hsa-miR-625#	30.429	9.707	29.565	9.786	30.76	10.795	27.972	7.061	31.407	12.956	17.535	-0.505	18.586	0.521	29.744	10.273	18.956	2.881	27.956	12.049	20.062	1.015	20.423	2.23	22.365	3.185	20.224	0.894	20.979	-0.229	21.265	-1.217	23.1	-1.001	23.975	0.101	20.213	-0.438	20.555	3.785	40	16.422	40	21.059	40	16.611	40	22.284	40
hsa-miR-626	38.428	17.706	40	20.221	40	20.035	38.298	17.387	40	21.549	40	21.96	40	21.935	40	20.529	40	23.925	40	24.093	40	20.953	40	21.807	40	20.82	40	20.67	40	18.792	40	17.518	40	15.899	40	16.126	40	19.349	40	23.23	35.139	11.561	31.233	12.292	29.528	6.139	35.15	17.434	32.529
hsa-miR-627	36.373	15.651	37.119	17.34	40	20.035	33.357	12.446	31.175	12.724	23.535	5.495	35.583	17.518	40	20.529	20.834	4.759	27.971	12.064	40	20.953	40	21.807	40	20.82	32.715	13.385	34.391	13.183	40	17.518	40	15.899	40	16.126	33.915	13.264	40	23.23	35.957	12.379	31.56	12.619	40	16.611	40	22.284	31.172
hsa-miR-628-3p	32.41	11.688	31.998	12.219	40	20.035	29.825	8.914	40	21.549	35.534	17.494	35.398	17.333	31.29	11.819	36.302	20.227	31.002	15.095	40	20.953	26.903	8.71	26.965	7.785	40	20.67	40	18.792	40	17.518	40	15.899	40	16.126	40	19.349	40	23.23	27.331	3.753	28.023	9.082	27.689	4.3	40	22.284	40
hsa-miR-628-5p	30.414	9.692	28.877	9.098	31.141	11.176	29.23	8.319	29.127	10.676	25.423	7.383	27.464	9.399	29.974	10.503	25.482	9.407	31.994	16.087	29.33	10.283	30.453	12.26	22.84	3.66	33.92	14.59	36.833	15.625	31.163	8.681	33.075	8.974	40	16.126	35.935	15.284	36.917	20.147	40	16.422	26.523	7.582	25.576	2.187	40	22.284	27.472
hsa-miR-629	27.379	6.657	27.572	7.793	28.054	8.089	25.231	4.32	30.263	11.812	31.117	13.077	28.503	10.438	26.357	6.886	34.474	18.399	26.019	10.112	28.331	9.284	25.973	7.78	29.224	10.044	30.421	11.091	29.639	8.431	40	17.518	33.429	9.328	40	16.126	30.157	9.506	29.02	12.25	40	16.422	25.879	6.938	30.185	6.796	27.034	9.318	26.727
hsa-miR-629	40	19.278	40	20.221	40	20.035	40	19.089	40	21.549	31.469	13.429	32.984	14.919	40	20.529	40	23.925	27.942	12.035	40	20.953	40	21.807	40	20.82	40	20.67	40	18.792	40	17.518	40	15.899	40	16.126	40	19.349	40	23.23	33.052	9.474	40	21.059	29.697	6.308	34.303	16.587	40
hsa-miR-630	38.428	17.706	40	20.221	40	20.035	38.298	17.387	34.944	16.493	40	21.96	40	21.935	40	20.529	40	23.925	40	24.093	40	20.953	40	21.807	40	20.82	40	20.67	31.931	10.723	40	17.518	40	15.899	40	16.126	40	19.349	40	23.23	30.727	7.149	40	21.059	40	16.611	40	22.284	40
hsa-miR-631	38.428	17.706	40	20.221	40	20.035	38.298	17.387	40	21.549	40	21.96	40	21.935	40	20.529	40	23.925	40	24.093	40	20.953	40	21.807	40	20.82	40	20.67	40	18.792	40	17.518	40	15.899	40	16.126	40	19.349	40	23.23	40	16.422	40	21.059	40	16.611	40	22.284	40
hsa-miR-633	38.428	17.706	40	20.221	40	20.035	38.298	17.387	40	21.549	40	21.96	40	21.935	40	20.529	40	23.925	40	24.093	40	20.953	40	21.807	40	20.82	40	20.67	40	18.792	40	17.518	40	15.899	40	16.126	40	19.349	40	23.23	40	16.422	40	21.059	40	16.611	40	22.284	40
hsa-miR-634	38.428	17.706	40	20.221	40	20.035	38.298	17.387	40	21.549	40	21.96	40	21.935	40	20.529	40	23.925	40	24.093	40	20.953	40	21.807	40	20.82	40	20.67	40	18.792	40	17.518	40	15.899	40	16.126	40	19.349	40	23.23	40	16.422	40	21.059	40	16.611	40	22.284	40
hsa-miR-635	38.428	17.706	40	20.221	40	20.035	38.298	17.387	40	21.549	40	21.96	40	21.935	40	20.529	40	23.925	40	24.093	40	20.953	40	21.807	40	20.82	40	20.67	40	18.792	40	17.518	40	15.899	40	16.126	31.041	10.39	26.973	10.203	40	16.422	30.82	11.879	32.669	9.28	40	22.284	40
hsa-miR-636	27.571	6.849	40	20.221	40	20.035	28.956	8.045	26.022	7.571	40	21.96	26.703	8.638	26.494	7.023	40	23.925	26.979	11.072	24.912	5.865	40	21.807	40	20.82	26	6.67	25.337	4.129	30.12	7.638	40	15.899	40	16.126	26.763	6.112	40	23.23	33.548	9.97	40	21.059	27.777	4.388	40	22.284	28.066
hsa-miR-637	38.428	17.706	40	20.221	40	20.035	38.298	17.387	40	21.549	40	21.96	40	21.935	40	20.529	40	23.925	40	24.093	40	20.953	40	21.807	40	20.82	40	20.67	40	18.792	40	17.518	40	15.899	40	16.126	40	19.349	40	23.23	40	16.422	40	21.059	40	16.611	40	22.284	40
hsa-miR-638	21.735	1.013	25.191	5.412	26.265	6.3	24.571	3.66	23.768	5.317	33.71	15.67	25.878	7.813	25.515	6.044	32.414	16.339	21.97	6.063	24.79	5.743	26.104	7.911	28.058	8.878	24.151	4.821	20.827	-0.381	28.472	5.99	30.479	6.378	28.932	5.058	25.624	4.973	24.992	8.222	34.028	10.45	29.457	10.516	40	16.611	25.475	7.759	23.697
hsa-miR-639	38.428	17.706	40	20.221	40	20.035	38.298	17.387	40	21.549	40	21.96	40	21.935	40	20.529	40	23.925	40	24.093	40	20.953	40	21.807	40	20.82	40	20.67	40	18.792	40	17.518	40	15.899	40	16.126	40	19.349	40	23.23	33.025	9.447	40	21.059	40	16.611	40	22.284	40
hsa-miR-640	38.428	17.706	40	20.221	40	20.035	38.298	17.387	40	21.549	40	21.96	40	21.935	40	20.529	40	23.925	40	24.093	40	20.953	40	21.807	40	20.82	40	20.67	40	18.792	40	17.518	40	15.899	40	16.126	40	19.349	40	23.23	40	16.422	40	21.059	40	16.611	40	22.284	40
hsa-miR-641	38.428	17.706	40	20.221	40	20.035	38.298	17.387	40	21.549	40	21.96	40	21.935	40	20.529	40	23.925	40	24.093	40	20.953	40	21.807	40	20.82	40	20.67	40	18.792	40	17.518	40	15.899	40	16.126	40	19.349	40	23.23	40	16.422	40	21.059	40	16.611	40	22.284	40
hsa-miR-642	29.309	8.587	25.859	6.08	28.959	8.994	27.252	6.341	26.726	8.275	27.332	9.292	27.1	9.035	27.519	8.048	27.792	11.717	40	24.093	29.696	10.649	26.286	8.093	30.686	11.506	32.985	13.655	30.559	9.351	31.832	9.35	33.89	9.789	30.088	6.214	29.281	8.63	28.001	11.231	35.976	12.398	28.079	9.138	28.325	4.936	32.988	15.272	28.437
hsa-miR-643	38.428	17.706	40	20.221	40	20.035	38.298	17.387	40	21.549	40	21.96	40	21.935	40	20.529	40	23.925	40	24.093	40	20.953	40	21.807	40	20.82	40	20.67	40	18.792	40	17.518	40	15.899	40	16.126	40	19.349	40	23.23	40	16.422	40	21.059	40	16.611	40	22.284	40
hsa-miR-644	38.428	17.706	40	20.221	40	20.035	38.298	17.387	40	21.549	40	21.96	40	21.935	40	20.529	40	23.925	40	24.093	40	20.953	40	21.807	40	20.82	40	20.67	40	18.792	40	17.518	40	15.899	40	16.126	40	19.349	40	23.23	40	16.422	40	21.059	40	16.611	40	22.284	40
hsa-miR-645	28.202	7.48	29.258	9.479	29.283	9.318	27.228	6.317	32.008	13.557	30.551	12.511	32.829	14.764	32.005	12.534	33.882	17.807	28.995	13.088	26.853	7.806	26.817	8.624	26.078	6.898	28.469	9.139	29.246	8.038	31.954	9.472	28.434	4.333	31.962	8.088	26.297	5.646	27.965	11.195	33.844	10.266	32.05	13.109	36.914	13.525	28.195	10.479	28.758
hsa-miR-646	38.428	17.706	40	20.221	40	20.035	38.298	17.387	40	21.549	40	21.96	40	21.935	40	20.529	40	23.925	40	24.093	40	20.953	40	21.807	40	20.82	40	20.67	40	18.792	40	17.518	40	15.899	40	16.126	40	19.349	40	23.23	40	16.422	40	21.059	40	16.611	40	22.284	40
hsa-miR-647	38.428	17.706	40	20.221	40	20.035	38.298	17.387	40	21.549	40	21.96	40	21.935	40	20.529	40	23.925	40	24.093	40	20.953	40	21.807	40	20.82	40	20.67	40	18.792	40	17.518	40	15.899	40	16.126	40	19.349	40	23.23	40	16.422	40	21.059	40	16.611	40	22.284	40
hsa-miR-648	38.428	17.706	40	20.221	40	20.035	38.298	17.387	40	21.549	40	21.96	40	21.935	40	20.529	40	23.925	40	24.093	40	20.953	40	21.807	40	20.82	40	20.67	40	18.792	40	17.518	40	15.899	40	16.126	40	19.349	40	23.23	32.928	9.35	40	21.059	40	16.611	40	22.284	40
hsa-miR-649	38.428	17.706	40	20.221	40	20.035	38.298	17.387	40	21.549	40	21.96	40	21.935	40	20.529	40	23.925	40	24.093	40	20.953	40	21.807	40	20.82	40	20.67	40	18.792	40	17.518	40	15.899	40	16.126	40	19.349	40	23.23	40	16.422	40	21.059	40	16.611	40	22.284	40
hsa-miR-650	38.428	17.706	40	20.221	40	20.035	38.298	17.387	40	21.549	40	21.96	40	21.935	40	20.529	40	23.925	40	24.093	40	20.953	22.707	4.514	40	20.82	23.696	4.366	23.992	2.784	40	17.518	40	15.899	40	16.126	40	19.349	22.991	6.221	26.73	3.152	40	21.059	28.821	5.432	40	22.284	22.807
hsa-miR-651	40	19.278	40	20.221	40	20.035	40	19.089	40	21.549	40	21.96	40	21.935	40	20.529	40	23.925	25.006	9.099	40	20.953	40	21.807	40	20.82	40	20.67	40	18.792	40	17.518	40	15.899	40	16.126	40	19.349	40	23.23	40	16.422	40	21.059	40	16.611	40	22.284	40
hsa-miR-652	31.24	10.518	28.517	8.738	31.293	11.328	28.061	7.15	27.974	9.523	28.88	10.84	26.392	8.327	28.436	8.965	29.069	12.994	40	24.093	40	20.953	35.957	17.764	40	20.82	40	20.67	40	18.792	40	17.518	40	15.899	40	16.126	40	19.349	40	23.23	32.348	8.77	29.159	10.218	26.927	3.538	40	22.284	31.661
hsa-miR-653	40	19.278	40	20.221	40	20.035	40	19.089	40	21.549	40	21.96	40	21.935	40	20.529	40	23.925	31.983	16.076	40	20.953	40	21.807	40	20.82	40	20.67	35.989	14.781	40	17.518	40	15.899	40	16.126	40	19.349	40	23.23	40	16.422	40	21.059	40	16.611	40	22.284	40
hsa-miR-654	40	19.278	40	20.221	40	20.035	40	19.089	40	21.549	40	21.96	40	21.935	40	20.529	40	23.925	40	24.093	40	20.953	40	21.807	40	20.82	40	20.67	40	18.792	40	17.518	40	15.899	40	16.126	40	19.349	40	23.23	40	16.422	40	21.059	40	16.611	40	22.284	40
hsa-miR-654-3p	40	19.278	40	20.221	40	20.035	40	19.089	30.882	12.431	34.194	16.154	40	21.935	40	20.529	40	23.925	40	24.093	32.907	13.86	40	21.807	40	20.82	31.231	11.901	40	18.792	40	17.518	40	15.899	40	16.126	31.559	10.908	40	23.23	40	16.422	34.053	15.112	40	16.611	40	22.284	32.233
hsa-miR-655	40	19.278	40	20.221	40	20.035	40	19.089	40	21.549	40	21.96	40	21.935	40	20.529	40	23.925	26.993	11.086	40	20.953	40	21.807	40	20.82	40	20.67	40	18.792	40	17.518	40	15.899	40	16.126	40	19.349	40	23.23	40	16.422	40	21.059	40	16.611	40	22.284	40
hsa-miR-656	38.428	17.706	40	20.221	40	20.035	38.298	17.387	40	21.549	40	21.96	40	21.935	40	20.529	40	23.925	40	24.093	40	20.953	40	21.807	40	20.82	40	20.67	40	18.792	40	17.518	40	15.899	40	16.126	40	19.349	40	23.23	40	16.422	40	21.059	40	16.611	40	22.284	40
hsa-miR-657	38.428	17.706	40	20.221	40	20.035	38.298	17.387	40	21.549	40	21.96	40	21.935	40	20.529	40	23.925	40	24.093	40	20.953	40	21.807	40	20.82	40	20.67	40	18.792	40	17.518	40	15.899	40	16.126	40	19.349	40	23.23	40	16.422	40	21.059	40	16.611	40	22.284	40
hsa-miR-658	38.428	17.706	40	20.221	40	20.035	38.298	17.387	40	21.549	40	21.96	40	21.935	40	20.529	40	23.925	40	24.093	40	20.953	40	21.807	40	20.82	40	20.67	40	18.792	40	17.518	40	15.899	40	16.126	40	19.349	40	23.23	40	16.422	40	21.059	40	16.611	40	22.284	40
hsa-miR-659	38.428	17.706	40	20.221	40	20.035	38.298	17.387	40	21.549	40	21.96	40	21.935	40	20.529	40	23.925	40	24.093	40	20.953	40	21.807	40	20.82	40	20.67	40	18.792	40	17.518	40	15.899	40	16.126	40	19.349	40	23.23	40	16.422	40	21.059	40	16.611	40	22.284	40
hsa-miR-660	40	19.278	28.018	8.239	29.639	9.674	27.478	6.567	27.666	9.215	30.35	12.31	27.3	9.235	26.239	6.768	40	23.925	27.971	12.064	40	20.953	40	21.807	40	20.82	40	20.67	40	18.792	40	17.518	40	15.899	40	16.126	40	19.349	40	23.23	31.515	7.937	29.571	10.63	27.989	4.6	40	22.284	40
hsa-miR-661	23.028	2.306	24.904	5.125	25.163	5.198	23.47	2.559	25.042	6.591	40	21.96	27.043	8.978	25.436	5.965	40	23.925	22.023	6.116	40	20.953	22.425	4.232	40	20.82	40	20.67	40	18.792	40	17.518	40	15.899	40	16.126	23.98	3.329	22.002	5.232	40	16.422	23.553	4.612	40	16.611	22.081	4.365	21.103
hsa-miR-662	38.428	17.706	40	20.221	40	20.035	38.298	17.387	40	21.549	40	21.96	40	21.935	40	20.529	40	23.925	40	24.093	40	20.953	40	21.807	40	20.82	40	20.67	40	18.792	40	17.518	40	15.899	40	16.126	40	19.349	40	23.23	40	16.422	40	21.059	40	16.611	40	22.284	40
hsa-miR-663B	38.428	17.706	40	20.221	40	20.035	38.298	17.387	40	21.549	40	21.96	40	21.935	40	20.529	40	23.925	40	24.093	40	20.953	40	21.807	40	20.82	40	20.67	40	18.792	40	17.518	40	15.899	40	16.126	40	19.349	40	23.23	40	16.422	40	21.059	40	16.611	40	22.284	40
hsa-miR-664	38.428	17.706	40	20.221	40	20.035	38.298	17.387	40	21.549	40	21.96	35.295	17.23	40	20.529	40	23.925	26.947	11.04	40	20.953	40	21.807	40	20.82	40	20.67	40	18.792	40	17.518	40	15.899	40	16.126	40	19.349	40	23.23	33.899	10.321	40	21.059	34.964	11.575	40	22.284	40
hsa-miR-665	38.428	17.706	40	20.221	40	20.035	38.298	17.387	40	21.549	40	21.96	40	21.935	40	20.529	40	23.925	40	24.093	40	20.953	40	21.807	40	20.82	40	20.67	40	18.792	40	17.518	40	15.899	40	16.126	40	19.349	40	23.23	40	16.422	40	21.059	40	16.611	40	22.284	40
hsa-miR-668	38.428	17.706	40	20.221	40	20.035	38.298	17.387	40	21.549	40	21.96	40	21.935	40	20.529	40	23.925	40	24.093	40	20.953	40	21.807	40	20.82	40	20.67	40	18.792	40	17.518	40	15.899	40	16.126	40	19.349	40	23.23	31.964	8.386	40	21.059	40	16.611	40	22.284	40
hsa-miR-671-3p	31.078	10.356	30.074	10.295	29.192	9.227	28.966	8.055	27.897	9.446	29.451	11.411	27.552	9.487	29.021	9.55	29.017	12.942	40	24.093	31.326	12.279	31.011	12.818	40	20.82	40	20.67	40	18.792	32.39	9.908	40	15.899	34.514	10.64	40	19.349	30.992	14.222	40	16.422	31.979	13.038	29.576	6.187	40	22.284	30.756
hsa-miR-672	40	19.278	40	20.221	40	20.035	40	19.089	40	21.549	40	21.96	40	21.935	40	20.529	40	23.925	40	24.093	40	20.953	40	21.807	40	20.82	40	20.67	40	18.792	40	17.518	40	15.899	40	16.126	40	19.349	40	23.23	40	16.422	40	21.059	40	16.611	40	22.284	40
hsa-miR-674	40	19.278	40	20.221	40	20.035	40	19.089	40	21.549	40	21.96	40	21.935	40	20.529	40	23.925	29.987	14.08	40	20.953	40	21.807	40	20.82	40	20.67	40	18.792	40	17.518	40	15.899	40	16.126	40	19.349	40	23.23	40	16.422	40	21.059	40	16.611	40	22.284	40
hsa-miR-675	38.428	17.706	40	20.221	40	20.035	38.298	17.387	40	21.549	40	21.96	40	21.935	40	20.529	40	23.925	40	24.093	40	20.953	40	21.807	40	20.82	40	20.67	40	18.792	40	17.518	40	15.899	40	16.126	40	19.349	40	23.23	40	16.422	40	21.059	40	16.611	40	22.284	40
hsa-miR-708	30.023	9.301	27.802	8.023	40	20.035	27.067	6.156	27.455	9.004	40	21.96	27.906	9.841	29.296	9.825	40	23.925	24.966	9.059	40	20.953	40	21.807	40	20.82	40	20.67	40	18.792	40	17.518	40	15.899	40	16.126	40	19.349	40	23.23	40	16.422	40	21.059	40	16.611	40	22.284	40
hsa-miR-708#	38.428	17.706	40	20.221	40	20.035	38.298	17.387	40	21.549	40	21.96	40	21.935	40	20.529	40	23.925	40	24.093	40	20.953	40	21.807	40	20.82	40	20.67	40	18.792	40	17.518	40	15.899	40	16.126	40	19.349	40	23.23	40	16.422	40	21.059	40	16.611	40	22.284	40
hsa-miR-7-2#	38.428	17.706	40	20.221	40	20.035	38.298	17.387	40	21.549	40	21.96	40	21.935	40	20.529	40	23.925	40	24.093	40	20.953	40	21.807	40	20.82	40	20.67	40	18.792	40	17.518	40	15.899	40	16.126	40	19.349	40	23.23	40	16.422	40	21.059	28.467	5.078	40	22.284	40
hsa-miR-720	22.101	1.379	22.998	3.219	22.671	2.706	19.304	-1.607	23.959	5.508	27.185	9.145	24.786	6.721	21.714	2.243	29.827	13.752	20.973	5.066	20.69	1.643	20.558	2.365	22.576	3.396	21.213	1.883	22.005	0.797	21.249	-1.233	18.85	-5.251	23.773	-0.101	22.031	1.38	21.941	5.171	27.667	4.089	21.837	2.896	28.096	4.707	22.941	5.225	18.865
hsa-miR-744	26.956	6.234	25.298	5.519	27.984	8.019	24.49	3.579	27.368	8.917	26.605	8.565	24.51	6.445	26.286	6.815	24.961	8.886	40	24.093	40	20.953	40	21.807	40	20.82	40	20.67	40	18.792	40	17.518	40	15.899	40	16.126	40	19.349	40	23.23	27.913	4.335	27.228	8.287	29.898	6.509	30.732	13.016	28.59
hsa-miR-744#	34.385	13.663	35.333	15.554	32.726	12.761	30.655	9.744	32.383	13.932	39.392	21.352	33.622	15.557	33.737	14.266	39.677	23.602	29.958	14.051	31.835	12.788	40	21.807	40	20.82	40	20.67	31.002	9.794	40	17.518	40	15.899	40	16.126	30.333	9.682	28.002	11.232	40	16.422	40	21.059	40	16.611	40	22.284	40
hsa-miR-758	40	19.278	40	20.221	40	20.035	40	19.089	40	21.549	40	21.96	40	21.935	40	20.529	40	23.925	40	24.093	40	20.953	40	21.807	40	20.82	40	20.67	40	18.792	40	17.518	40	15.899	40	16.126	40	19.349	40	23.23	40	16.422	28.774	9.833	28.169	4.78	40	22.284	29.988
hsa-miR-765	38.428	17.706	40	20.221	40	20.035	38.298	17.387	40	21.549	40	21.96	40	21.935	40	20.529	40	23.925	40	24.093	40	20.953	40	21.807	40	20.82	40	20.67	40	18.792	40	17.518	40	15.899	40	16.126	40	19.349	40	23.23	40	16.422	40	21.059	40	16.611	40	22.284	40
hsa-miR-766	26.314	5.592	27.512	7.733	40	20.035	24.713	3.802	40	21.549	31.293	13.253	27.942	9.877	26.538	7.067	34.465	18.39	24.012	8.105	40	20.953	40	21.807	40	20.82	40	20.67	40	18.792	40	17.518	40	15.899	40	16.126	40	19.349	40	23.23	40	16.422	27.971	9.03	28.856	5.467	40	22.284	40
hsa-miR-767-3p	21.401	0.679	23.341	3.562	22.999	3.034	21.088	0.177	40	21.549	24.766	6.726	26.187	8.122	23.484	4.013	27.648	11.573	21.932	6.025	40	20.953	40	21.807	40	20.82	40	20.67	40	18.792	40	17.518	40	15.899	40	16.126	40	19.349	40	23.23	40	16.422	40	21.059	40	16.611	40	22.284	40
hsa-miR-767-5p	38.428	17.706	40	20.221	40	20.035	38.298	17.387	40	21.549	40	21.96	40	21.935	40	20.529	40	23.925	40	24.093	40	20.953	40	21.807	40	20.82	40	20.67	40	18.792	40	17.518	40	15.899	40	16.126	40	19.349	40	23.23	40	16.422	40	21.059	40	16.611	40	22.284	40
hsa-miR-769-3p	38.428	17.706	40	20.221	40	20.035	38.298	17.387	40	21.549	40	21.96	40	21.935	40	20.529	40	23.925	40	24.093	40	20.953	40	21.807	40	20.82	40	20.67	40	18.792	40	17.518	40	15.899	40	16.126	40	19.349	40	23.23	40	16.422	40	21.059	40	16.611	40	22.284	40
hsa-miR-769-5p	38.428	17.706	40	20.221	40	20.035	26.394	5.483	40	21.549	40	21.96	30.36	12.295	29.563	10.092	40	23.925	26.973	11.066	40	20.953	40	21.807	40	20.82	40	20.67	40	18.792	40	17.518	40	15.899	40	16.126	40	19.349	40	23.23	29.266	5.688	40	21.059	29.117	5.728	40	22.284	40
hsa-miR-770-5p	38.428	17.706	40	20.221	40	20.035	38.298	17.387	40	21.549	40	21.96	40	21.935	40	20.529	40	23.925	40	24.093	40	20.953	40	21.807	40	20.82	40	20.67	40	18.792	40	17.518	40	15.899	40	16.126	40	19.349	40	23.23	40	16.422	40	21.059	33.19	9.801	40	22.284	40
hsa-miR-802	38.428	17.706	40	20.221	40	20.035	38.298	17.387	40	21.549	40	21.96	34.303	16.238	40	20.529	40	23.925	40	24.093	40	20.953	40	21.807	40	20.82	40	20.67	40	18.792	40	17.518	40	15.899	40	16.126	40	19.349	40	23.23	40	16.422	40	21.059	40	16.611	40	22.284	40
hsa-miR-871	40	19.278	40	20.221	40	20.035	40	19.089	40	21.549	40	21.96	40	21.935	40	20.529	40	23.925	40	24.093	40	20.953	40	21.807	40	20.82	40	20.67	40	18.792	40	17.518	40	15.899	40	16.126	40	19.349	40	23.23	40	16.422	40	21.059	40	16.611	40	22.284	40
hsa-miR-872	40	19.278	40	20.221	40	20.035	40	19.089	40	21.549	40	21.96	40	21.935	40	20.529	40	23.925	35.988	20.081	40	20.953	40	21.807	40	20.82	40	20.67	40	18.792	40	17.518	40	15.899	40	16.126	40	19.349	40	23.23	40	16.422	40	21.059	40	16.611	40	22.284	40
hsa-miR-873	40	19.278	40	20.221	40	20.035	40	19.089	40	21.549	40	21.96	40	21.935	40	20.529	40	23.925	40	24.093	36.031	16.984	34.309	16.116	40	20.82	40	20.67	40	18.792	40	17.518	40	15.899	40	16.126	40	19.349	40	23.23	40	16.422	40	21.059	34.784	11.395	40	22.284	35.98
hsa-miR-874	40	19.278	40	20.221	40	20.035	40	19.089	40	21.549	40	21.96	40	21.935	40	20.529	40	23.925	40	24.093	40	20.953	40	21.807	40	20.82	40	20.67	40	18.792	40	17.518	40	15.899	40	16.126	40	19.349	40	23.23	40	16.422	40	21.059	40	16.611	40	22.284	40
hsa-miR-875-3p	40	19.278	40	20.221	40	20.035	40	19.089	40	21.549	40	21.96	40	21.935	40	20.529	40	23.925	40	24.093	40	20.953	40	21.807	40	20.82	40	20.67	40	18.792	40	17.518	40	15.899	40	16.126	40	19.349	40	23.23	40	16.422	40	21.059	40	16.611	40	22.284	40
hsa-miR-875-5p	4.659	-16.063	6.671	-13.108	7.054	-12.911	4.839	-16.072	9.609	-8.842	10.368	-7.672	10.85	-7.215	6.874	-12.597	14.415	-1.66	8.031	-7.876	24.498	5.451	25.552	7.359	26.164	6.984	26.844	7.514	26.884	5.676	26.347	3.865	27.474	3.373	27.882	4.008	26.991	6.34	21.911	5.141	31.416	7.838	25.73	6.789	34.059	10.67	24.356	6.64	23.968
hsa-miR-876-3p	34.023	13.301	40	20.221	40	20.035	40	19.089	40	21.549	40	21.96	34.833	16.768	32.752	13.281	40	23.925	40	24.093	40	20.953	40	21.807	40	20.82	40	20.67	40	18.792	40	17.518	40	15.899	40	16.126	40	19.349	40	23.23	40	16.422	40	21.059	40	16.611	40	22.284	40
hsa-miR-876-5p	40	19.278	40	20.221	40	20.035	40	19.089	40	21.549	40	21.96	40	21.935	40	20.529	40	23.925	40	24.093	40	20.953	40	21.807	40	20.82	40	20.67	40	18.792	40	17.518	40	15.899	40	16.126	40	19.349	40	23.23	40	16.422	40	21.059	40	16.611	40	22.284	40
hsa-miR-885-3p	40	19.278	40	20.221	40	20.035	40	19.089	40	21.549	40	21.96	40	21.935	40	20.529	40	23.925	25.961	10.054	40	20.953	40	21.807	40	20.82	40	20.67	40	18.792	40	17.518	40	15.899	40	16.126	40	19.349	40	23.23	40	16.422	40	21.059	40	16.611	40	22.284	40
hsa-miR-885-5p	26.751	6.029	25.971	6.192	25.834	5.869	24.74	3.829	24.161	5.71	25.757	7.717	24.962	6.897	23.891	4.42	25.273	9.198	29.939	14.032	26.356	7.309	24.394	6.201	25.725	6.545	25.975	6.645	26.479	5.271	26.839	4.357	40	15.899	25.676	1.802	25.598	4.947	40	23.23	33.568	9.99	24.551	5.61	25.488	2.099	33.537	15.821	23.52
hsa-miR-886-3p	28.099	7.377	30.034	10.255	31.166	11.201	28.051	7.14	40	21.549	40	21.96	29.079	11.014	28.341	8.87	40	23.925	30.027	14.12	40	20.953	28.834	10.641	40	20.82	27.556	8.226	28.583	7.375	30.544	8.062	40	15.899	40	16.126	28.656	8.005	30.56	13.79	40	16.422	31.145	12.204	29.67	6.281	40	22.284	26.749
hsa-miR-886-5p	29.615	8.893	30.648	10.869	33.066	13.101	30.52	9.609	40	21.549	30.902	12.862	29.847	11.782	28.714	9.243	32.184	16.109	40	24.093	40	20.953	32.002	13.809	40	20.82	31.453	12.123	40	18.792	33.534	11.052	40	15.899	40	16.126	40	19.349	32.964	16.194	40	16.422	31.619	12.678	31.652	8.263	40	22.284	29.16
hsa-miR-887	40	19.278	40	20.221	40	20.035	40	19.089	40	21.549	40	21.96	40	21.935	40	20.529	40	23.925	31.009	15.102	40	20.953	40	21.807	40	20.82	40	20.67	40	18.792	40	17.518	40	15.899	40	16.126	40	19.349	40	23.23	40	16.422	40	21.059	40	16.611	40	22.284	40
hsa-miR-888	40	19.278	35.179	15.4	33.029	13.064	33.894	12.983	29.678	11.227	40	21.96	30.301	12.236	32.801	13.33	40	23.925	40	24.093	30.978	11.931	30.897	12.704	40	20.82	30.636	11.306	40	18.792	32.224	9.742	40	15.899	40	16.126	40	19.349	40	23.23	40	16.422	40	21.059	40	16.611	40	22.284	40
hsa-miR-888#	38.428	17.706	40	20.221	40	20.035	38.298	17.387	40	21.549	40	21.96	40	21.935	40	20.529	40	23.925	40	24.093	40	20.953	40	21.807	40	20.82	40	20.67	40	18.792	40	17.518	40	15.899	40	16.126	40	19.349	40	23.23	40	16.422	40	21.059	40	16.611	40	22.284	40
hsa-miR-889	40	19.278	40	20.221	40	20.035	40	19.089	40	21.549	40	21.96	40	21.935	40	20.529	40	23.925	40	24.093	40	20.953	40	21.807	40	20.82	40	20.67	40	18.792	40	17.518	40	15.899	40	16.126	40	19.349	40	23.23	40	16.422	31.562	12.621	30.787	7.398	40	22.284	29.381
hsa-miR-890	40	19.278	40	20.221	40	20.035	40	19.089	40	21.549	40	21.96	40	21.935	40	20.529	40	23.925	40	24.093	40	20.953	32.047	13.854	40	20.82	40	20.67	40	18.792	40	17.518	40	15.899	40	16.126	40	19.349	40	23.23	40	16.422	40	21.059	40	16.611	40	22.284	40
hsa-miR-891a	40	19.278	40	20.221	40	20.035	40	19.089	40	21.549	40	21.96	40	21.935	40	20.529	40	23.925	40	24.093	40	20.953	40	21.807	40	20.82	40	20.67	40	18.792	40	17.518	40	15.899	40	16.126	40	19.349	40	23.23	32.962	9.384	40	21.059	40	16.611	40	22.284	40
hsa-miR-891b	40	19.278	40	20.221	40	20.035	40	19.089	40	21.549	40	21.96	40	21.935	40	20.529	40	23.925	40	24.093	40	20.953	40	21.807	40	20.82	40	20.67	40	18.792	40	17.518	40	15.899	40	16.126	40	19.349	40	23.23	40	16.422	40	21.059	40	16.611	40	22.284	40
hsa-miR-892a	40	19.278	40	20.221	40	20.035	40	19.089	40	21.549	40	21.96	40	21.935	40	20.529	40	23.925	18.958	3.051	40	20.953	40	21.807	40	20.82	40	20.67	40	18.792	40	17.518	40	15.899	40	16.126	40	19.349	40	23.23	40	16.422	40	21.059	40	16.611	40	22.284	40
hsa-miR-892b	38.428	17.706	40	20.221	40	20.035	38.298	17.387	40	21.549	40	21.96	40	21.935	40	20.529	40	23.925	40	24.093	40	20.953	40	21.807	40	20.82	40	20.67	40	18.792	40	17.518	40	15.899	40	16.126	40	19.349	40	23.23	40	16.422	40	21.059	40	16.611	40	22.284	40
hsa-miR-9	40	19.278	29.742	9.963	40	20.035	29.837	8.926	28.942	10.491	40	21.96	28.563	10.498	29.914	10.443	40	23.925	26.972	11.065	40	20.953	40	21.807	40	20.82	40	20.67	40	18.792	40	17.518	40	15.899	40	16.126	40	19.349	40	23.23	40	16.422	40	21.059	40	16.611	40	22.284	30.023
hsa-miR-9#	32.451	11.729	30.082	10.303	31.961	11.996	29.022	8.111	32.87	14.419	37.813	19.773	33.523	15.458	29.703	10.232	38.548	22.473	30.983	15.076	40	20.953	40	21.807	31.913	12.733	40	20.67	40	18.792	40	17.518	40	15.899	40	16.126	40	19.349	40	23.23	40	16.422	40	21.059	40	16.611	40	22.284	40
hsa-miR-920	38.428	17.706	40	20.221	40	20.035	38.298	17.387	40	21.549	40	21.96	40	21.935	40	20.529	40	23.925	40	24.093	40	20.953	40	21.807	40	20.82	40	20.67	40	18.792	40	17.518	40	15.899	40	16.126	40	19.349	40	23.23	40	16.422	40	21.059	40	16.611	40	22.284	40
hsa-miR-921	38.428	17.706	40	20.221	40	20.035	38.298	17.387	40	21.549	40	21.96	40	21.935	40	20.529	40	23.925	40	24.093	40	20.953	40	21.807	40	20.82	40	20.67	40	18.792	40	17.518	40	15.899	40	16.126	40	19.349	40	23.23	40	16.422	40	21.059	40	16.611	40	22.284	40
hsa-miR-922	38.428	17.706	40	20.221	40	20.035	38.298	17.387	40	21.549	40	21.96	40	21.935	40	20.529	40	23.925	40	24.093	40	20.953	40	21.807	40	20.82	40	20.67	40	18.792	40	17.518	40	15.899	40	16.126	40	19.349	40	23.23	40	16.422	40	21.059	35.983	12.594	40	22.284	40
hsa-miR-924	38.428	17.706	40	20.221	40	20.035	38.298	17.387	40	21.549	40	21.96	40	21.935	40	20.529	40	23.925	36.015	20.108	40	20.953	40	21.807	40	20.82	40	20.67	40	18.792	40	17.518	40	15.899	40	16.126	40	19.349	40	23.23	40	16.422	40	21.059	40	16.611	40	22.284	40
hsa-miR-92a	23.578	2.856	21.962	2.183	22.756	2.791	21.655	0.744	21.399	2.948	20.537	2.497	20.64	2.575	20.79	1.319	20.9	4.825	21.951	6.044	23.133	4.086	20.213	2.02	24.099	4.919	25.568	6.238	25.657	4.449	27.106	4.624	27.551	3.45	24.572	0.698	24.969	4.318	21.962	5.192	27.558	3.98	21.43	2.489	20.331	-3.058	27.498	9.782	21.148
hsa-miR-92a-1#	38.428	17.706	40	20.221	40	20.035	38.298	17.387	40	21.549	40	21.96	39.293	21.228	40	20.529	40	23.925	40	24.093	40	20.953	40	21.807	40	20.82	40	20.67	40	18.792	40	17.518	40	15.899	40	16.126	40	19.349	40	23.23	33.988	10.41	40	21.059	40	16.611	40	22.284	40
hsa-miR-92a-2#	38.428	17.706	40	20.221	40	20.035	38.298	17.387	40	21.549	40	21.96	40	21.935	40	20.529	40	23.925	40	24.093	40	20.953	40	21.807	40	20.82	40	20.67	40	18.792	40	17.518	40	15.899	40	16.126	40	19.349	40	23.23	40	16.422	40	21.059	40	16.611	40	22.284	40
hsa-miR-92b#	38.428	17.706	40	20.221	40	20.035	38.298	17.387	40	21.549	40	21.96	40	21.935	40	20.529	40	23.925	40	24.093	40	20.953	40	21.807	40	20.82	40	20.67	40	18.792	40	17.518	40	15.899	40	16.126	40	19.349	40	23.23	40	16.422	40	21.059	40	16.611	40	22.284	40
hsa-miR-93#	31.832	11.11	30.817	11.038	32.862	12.897	29.5	8.589	32.505	14.054	38.503	20.463	32.256	14.191	29.973	10.502	40	23.925	25.987	10.08	33.715	14.668	29.801	11.608	34.752	15.572	40	20.67	40	18.792	40	17.518	40	15.899	40	16.126	35.948	15.297	36.056	19.286	28.739	5.161	30.289	11.348	27.015	3.626	40	22.284	34.906
hsa-miR-933	38.428	17.706	40	20.221	40	20.035	38.298	17.387	40	21.549	40	21.96	40	21.935	40	20.529	40	23.925	40	24.093	40	20.953	40	21.807	40	20.82	40	20.67	40	18.792	40	17.518	40	15.899	40	16.126	40	19.349	40	23.23	40	16.422	40	21.059	40	16.611	40	22.284	40
hsa-miR-934	38.428	17.706	40	20.221	40	20.035	38.298	17.387	40	21.549	40	21.96	40	21.935	40	20.529	40	23.925	40	24.093	40	20.953	40	21.807	40	20.82	40	20.67	40	18.792	40	17.518	40	15.899	40	16.126	40	19.349	40	23.23	40	16.422	40	21.059	40	16.611	40	22.284	40
hsa-miR-935	38.428	17.706	40	20.221	40	20.035	38.298	17.387	40	21.549	40	21.96	40	21.935	40	20.529	40	23.925	40	24.093	40	20.953	40	21.807	40	20.82	40	20.67	40	18.792	40	17.518	40	15.899	40	16.126	40	19.349	40	23.23	40	16.422	40	21.059	40	16.611	40	22.284	40
hsa-miR-936	38.428	17.706	40	20.221	40	20.035	38.298	17.387	40	21.549	40	21.96	40	21.935	40	20.529	40	23.925	40	24.093	40	20.953	40	21.807	40	20.82	40	20.67	40	18.792	40	17.518	40	15.899	40	16.126	40	19.349	40	23.23	40	16.422	40	21.059	40	16.611	40	22.284	40
hsa-miR-937	38.428	17.706	40	20.221	40	20.035	38.298	17.387	40	21.549	40	21.96	40	21.935	40	20.529	40	23.925	40	24.093	40	20.953	40	21.807	40	20.82	40	20.67	40	18.792	40	17.518	40	15.899	40	16.126	40	19.349	40	23.23	40	16.422	40	21.059	40	16.611	40	22.284	40
hsa-miR-938	38.428	17.706	40	20.221	40	20.035	38.298	17.387	40	21.549	40	21.96	40	21.935	40	20.529	40	23.925	40	24.093	40	20.953	40	21.807	40	20.82	40	20.67	40	18.792	40	17.518	40	15.899	40	16.126	40	19.349	40	23.23	40	16.422	40	21.059	40	16.611	40	22.284	40
hsa-miR-939	38.428	17.706	40	20.221	40	20.035	38.298	17.387	40	21.549	40	21.96	31.373	13.308	40	20.529	40	23.925	40	24.093	25.045	5.998	40	21.807	40	20.82	40	20.67	40	18.792	40	17.518	40	15.899	40	16.126	40	19.349	40	23.23	40	16.422	40	21.059	40	16.611	40	22.284	22.896
hsa-miR-941	38.428	17.706	40	20.221	40	20.035	38.298	17.387	40	21.549	40	21.96	40	21.935	40	20.529	40	23.925	26.976	11.069	40	20.953	40	21.807	40	20.82	40	20.67	40	18.792	40	17.518	40	15.899	40	16.126	40	19.349	40	23.23	40	16.422	30.017	11.076	40	16.611	40	22.284	40
hsa-miR-942	25.53	4.808	26.299	6.52	26.975	7.01	24.087	3.176	29.104	10.653	29.735	11.695	28.805	10.74	25.856	6.385	33.585	17.51	23.956	8.049	30.72	11.673	27.386	9.193	40	20.82	34.732	15.402	40	18.792	40	17.518	40	15.899	40	16.126	34.333	13.682	28.955	12.185	33.101	9.523	29.259	10.318	32.818	9.429	30.616	12.9	30.023
hsa-miR-943	38.428	17.706	40	20.221	40	20.035	38.298	17.387	40	21.549	40	21.96	40	21.935	40	20.529	40	23.925	40	24.093	40	20.953	40	21.807	40	20.82	40	20.67	40	18.792	40	17.518	40	15.899	40	16.126	40	19.349	40	23.23	32.012	8.434	40	21.059	40	16.611	40	22.284	40
hsa-miR-944	28.797	8.075	27.921	8.142	32.071	12.106	25.468	4.557	30.318	11.867	30.483	12.443	31.354	13.289	27.032	7.561	34.953	18.878	31.006	15.099	40	20.953	30.099	11.906	40	20.82	40	20.67	40	18.792	40	17.518	29.579	5.478	40	16.126	40	19.349	40	23.23	29.472	5.894	40	21.059	40	16.611	40	22.284	27.992
hsa-miR-95	29.801	9.079	25.951	6.172	27.966	8.001	24.635	3.724	26.154	7.703	26.768	8.728	26.165	8.1	25.807	6.336	27.946	11.871	40	24.093	25.676	6.629	26.533	8.34	29.967	10.787	26.158	6.828	28.127	6.919	29.012	6.53	31.235	7.134	40	16.126	27.799	7.148	28.966	12.196	40	16.422	27.644	8.703	26.928	3.539	40	22.284	25.693
hsa-miR-96#	38.428	17.706	40	20.221	40	20.035	38.298	17.387	40	21.549	40	21.96	40	21.935	40	20.529	40	23.925	40	24.093	40	20.953	40	21.807	40	20.82	40	20.67	40	18.792	40	17.518	40	15.899	40	16.126	40	19.349	40	23.23	40	16.422	40	21.059	40	16.611	40	22.284	40
hsa-miR-98	40	19.278	40	20.221	40	20.035	40	19.089	40	21.549	40	21.96	40	21.935	40	20.529	40	23.925	25.991	10.084	40	20.953	40	21.807	40	20.82	40	20.67	40	18.792	40	17.518	40	15.899	40	16.126	40	19.349	40	23.23	40	16.422	40	21.059	40	16.611	40	22.284	40
hsa-miR-99a	26.996	6.274	27.9	8.121	28.545	8.58	25.55	4.639	25.513	7.062	40	21.96	26.655	8.59	26.427	6.956	27.586	11.511	23.993	8.086	26.909	7.862	24.422	6.229	40	20.82	28.067	8.737	27.815	6.607	28.566	6.084	40	15.899	40	16.126	25.684	5.033	40	23.23	31.816	8.238	40	21.059	40	16.611	40	22.284	29.407
hsa-miR-99a#	38.428	17.706	40	20.221	33.009	13.044	38.298	17.387	35.184	16.733	40	21.96	36.87	18.805	40	20.529	40	23.925	40	24.093	40	20.953	40	21.807	40	20.82	32.01	12.68	40	18.792	40	17.518	40	15.899	40	16.126	40	19.349	40	23.23	29.762	6.184	40	21.059	29.965	6.576	40	22.284	40
hsa-miR-99b	26.651	5.929	26.207	6.428	27.301	7.336	25.957	5.046	24.983	6.532	26.801	8.761	25.074	7.009	26.461	6.99	26.148	10.073	15.907	0	25.679	6.632	23.795	5.602	27.593	8.413	27.997	8.667	26.938	5.73	27.83	5.348	40	15.899	26.681	2.807	25.826	5.175	26.975	10.205	32.21	8.632	24.735	5.794	24.368	0.979	40	22.284	24.722
hsa-miR-99b#	38.428	17.706	40	20.221	40	20.035	38.298	17.387	40	21.549	40	21.96	31.883	13.818	28.525	9.054	40	23.925	40	24.093	25.197	6.15	40	21.807	23.519	4.339	40	20.67	26.034	4.826	40	17.518	25.797	1.696	40	16.126	40	19.349	40	23.23	40	16.422	40	21.059	40	16.611	40	22.284	40
mmu-let-7d#	38.428	17.706	40	20.221	40	20.035	38.298	17.387	40	21.549	40	21.96	40	21.935	40	20.529	40	23.925	40	24.093	40	20.953	40	21.807	40	20.82	40	20.67	40	18.792	40	17.518	40	15.899	40	16.126	40	19.349	40	23.23	30.199	6.621	24.406	5.465	24.769	1.38	31.044	13.328	24.878
rno-miR-29c#	38.428	17.706	40	20.221	40	20.035	38.298	17.387	40	21.549	40	21.96	39.406	21.341	40	20.529	40	23.925	40	24.093	40	20.953	40	21.807	40	20.82	40	20.67	40	18.792	40	17.518	40	15.899	40	16.126	40	19.349	40	23.23	40	16.422	40	21.059	40	16.611	40	22.284	40
rno-miR-7#	26.222	5.5	25.014	5.235	26.765	6.8	23.353	2.442	28.037	9.586	29.974	11.934	26.744	8.679	24.398	4.927	33.339	17.264	24.005	8.098	23.413	4.366	22.509	4.316	40	20.82	40	20.67	40	18.792	40	17.518	28.041	3.94	40	16.126	40	19.349	40	23.23	26.618	3.04	24.239	5.298	26.969	3.58	40	22.284	23.825
U6 snRNA	20.722	0	19.779	0	19.965	0	20.911	0	18.451	0	18.04	0	18.065	0	19.471	0	16.075	0	15.907	0	19.047	0	18.193	0	19.18	0	19.33	0	21.208	0	22.482	0	24.101	0	23.874	0	20.651	0	16.77	0	23.578	0	18.941	0	23.389	0	17.716	0	16.804
[truncated: 11 more columns]
