# Supplementary material for: Human Salivary Micro-RNA in Patients with Parotid Salivary Gland Neoplasms
Source: PLoS One. 2015 Nov 6;10(11):e0142264. doi: 10.1371/journal.pone.0142264 (PMC4636154; doi:10.1371/journal.pone.0142264)
Supplement: S2 Table — Data of the validation of 8 miRNAs in an independent sample set consisting of 46 whole saliva samples from patients with a parotid gland neoplasm and 14 whole saliva samples from controls. (XLSX) [file pone.0142264.s002.xlsx]

## Sheet: Blad1
Table S2. Data of the validation of 8 miRNAs in an independent samples set consisting out of 46 whole saliva samples from patients with a parotid gland neoplasm and 14 whole saliva samples from controls with non-neoplastic parotid glands.
hsa-miR-103a-3p		hsa-miR-211		hsa-miR-296-5p		hsa-miR-425-5p		hsa-miR-577		hsa-miR-1233		hsa-miR-1267		hsa-miR-1825		U6 snRNA
Avg. Ct	ΔCt	Ct	ΔCt	Ct	ΔCt	Ct	ΔCt	Ct	ΔCt	Ct	ΔCt	Ct	ΔCt	Ct	ΔCt	Ct
29.15	7.26	27.98	6.09	27.06	5.17	24.46	2.57	34.815	12.925	22.195	0.305	24.505	2.615	21.3	-0.59	21.89
34.62	10.86	30.315	6.555	27.99	4.23	23.53	-0.23	35.17	11.41	22.335	-1.425	32.175	8.415	21.4	-2.36	23.76
28.16	3.595	30.21	5.645	28.79	4.225	24.84	0.275	36.07	11.505	31.345	6.78	26.28	1.715	21.85	-2.715	24.565
33.305	8.27	33.04	8.005	30.715	5.68	27.025	1.99	34.555	9.52	40	14.965	26.945	1.91	23.915	-1.12	25.035
26.725	4.34	28.325	5.94	27.195	4.81	22.685	0.3	33.82	11.435	40	17.615	25.35	2.965	21.885	-0.5	22.385
28.88	4.775	31.775	7.67	29.48	5.375	25.33	1.225	34.945	10.84	31.75	7.645	26.12	2.015	22.05	-2.055	24.105
29.055	5.935	31.06	7.94	26.04	2.92	23.315	0.195	33.72	10.6	21.075	-2.045	22.94	-0.18	20.2	-2.92	23.12
27.97	8.695	27.155	7.88	25.78	6.505	22.1	2.825	34.48	15.205	20.55	1.275	22.775	3.5	19.405	0.13	19.275
29.515	4.65	40	15.135	30.095	5.23	25.775	0.91	32.675	7.81	21.29	-3.575	27.7	2.835	22.805	-2.06	24.865
35.07	7.005	30.035	1.97	29.325	1.26	27.28	-0.785	34.28	6.215	32.875	4.81	26.825	-1.24	24.69	-3.375	28.065
28.575	2.825	40	14.25	29.69	3.94	26.145	0.395	35.08	9.33	40	14.25	29.01	3.26	24.905	-0.845	25.75
40	16.825	30.975	7.8	29.38	6.205	26.655	3.48	35.59	12.415	40	16.825	27.47	4.295	23.695	0.52	23.175
28.295	7.425	27.35	6.48	27.115	6.245	23.01	2.14	33.36	12.49	20.965	0.095	23.11	2.24	20.29	-0.58	20.87
40	8.525	40	8.525	40	8.525	28.07	-3.405	33.515	2.04	40	8.525	31.42	-0.055	26.7	-4.775	31.475
29.69	4.625	29.5	4.435	29.43	4.365	25.72	0.655	35.02	9.955	40	14.935	27.69	2.625	23.445	-1.62	25.065
28.835	7.49	29.035	7.69	27.22	5.875	23.555	2.21	31.595	10.25	21.19	-0.155	24.13	2.785	20.27	-1.075	21.345
34.855	13.885	28.585	7.615	28.225	7.255	24.72	3.75	34.01	13.04	40	19.03	25.805	4.835	21.975	1.005	20.97
40	16.525	29.18	5.705	29.37	5.895	25.655	2.18	34.64	11.165	32.895	9.42	27.01	3.535	23.41	-0.065	23.475
40	14.19	31.82	6.01	29.24	3.43	26.28	0.47	34.755	8.945	31.905	6.095	27.43	1.62	22.62	-3.19	25.81
40	12.49	29.975	2.465	27.98	0.47	23.775	-3.735	32.52	5.01	21.59	-5.92	25.025	-2.485	21.12	-6.39	27.51
40	13.485	30.535	4.02	28.86	2.345	24.625	-1.89	33.86	7.345	40	13.485	26.795	0.28	23.505	-3.01	26.515
29.7	5.63	33.25	9.18	32.96	8.89	26.275	2.205	33.745	9.675	40	15.93	27.385	3.315	23.505	-0.565	24.07
30.05	9.29	27.345	6.585	26.03	5.27	23.33	2.57	35.925	15.165	21.63	0.87	22.835	2.075	20.075	-0.685	20.76
40	11.275	27.815	-0.91	40	11.275	31.525	2.8	40	11.275	31.16	2.435	39.82	11.095	40	11.275	28.725
30.325	7.47	29.145	6.29	28.625	5.77	24.785	1.93	33.63	10.775	30.29	7.435	24.965	2.11	22.075	-0.78	22.855
27.64	7.025	26.99	6.375	24.275	3.66	21.19	0.575	34.19	13.575	20.055	-0.56	21.645	1.03	18.32	-2.295	20.615
40	11.555	33.2	4.755	29.495	1.05	25.695	-2.75	34.185	5.74	40	11.555	26.775	-1.67	23.22	-5.225	28.445
40	15.215	40	15.215	32.71	7.925	27.845	3.06	35.58	10.795	40	15.215	29.375	4.59	24.53	-0.255	24.785
40	14.24	40	14.24	40	14.24	40	14.24	35.215	9.455	40	14.24	36.4	10.64	25.48	-0.28	25.76
40	14.785	40	14.785	40	14.785	28.515	3.3	34.955	9.74	40	14.785	33.66	8.445	25.345	0.13	25.215
40	14.785	40	14.785	40	14.785	30.88	5.665	34.79	9.575	40	14.785	40	14.785	25.755	0.54	25.215
40	14.99	34.83	9.82	40	14.99	34.255	9.245	35.21	10.2	40	14.99	37.15	12.14	25.225	0.215	25.01
40	14.5	40	14.5	40	14.5	40	14.5	34.51	9.01	40	14.5	40	14.5	25.795	0.295	25.5
40	15.04	40	15.04	40	15.04	29.11	4.15	35.335	10.375	40	15.04	34.99	10.03	27.14	2.18	24.96
40	15.33	35.435	10.765	35.065	10.395	25.605	0.935	36.71	12.04	40	15.33	26.23	1.56	22.25	-2.42	24.67
30.36	5.22	33.89	8.75	27.445	2.305	25.12	-0.02	33.35	8.21	40	14.86	26.445	1.305	22.615	-2.525	25.14
27.745	3.705	30.745	6.705	28.895	4.855	24.69	0.65	35.185	11.145	33.115	9.075	26.55	2.51	23.235	-0.805	24.04
40	14.605	40	14.605	40	14.605	29.395	4	35.275	9.88	40	14.605	36.49	11.095	27.36	1.965	25.395
40	15.045	40	15.045	32.5	7.545	29.975	5.02	33.915	8.96	40	15.045	31.725	6.77	25.15	0.195	24.955
40	14.8	40	14.8	36.84	11.64	40	14.8	34.47	9.27	40	14.8	40	14.8	26.995	1.795	25.2
40	10.47	40	10.47	32.05	2.52	28.815	-0.715	34.285	4.755	40	10.47	31.27	1.74	25.74	-3.79	29.53
31.225	0.8	37.205	6.78	33.67	3.245	26.925	-3.5	34.18	3.755	40	9.575	28.02	-2.405	23.58	-6.845	30.425
40	11.85	31.81	3.66	29.365	1.215	25.65	-2.5	34.75	6.6	31.6	3.45	27.18	-0.97	22.725	-5.425	28.15
29.85	-0.755	30.515	-0.09	30.06	-0.545	25.925	-4.68	34.545	3.94	31.275	0.67	26.005	-4.6	23.695	-6.91	30.605
40	14.44	40	14.44	40	14.44	40	14.44	35.605	10.045	40	14.44	40	14.44	40	14.44	25.56
40	15.225	34.28	9.505	40	15.225	36.115	11.34	35.65	10.875	40	15.225	40	15.225	32.81	8.035	24.775
non-neoplastic parotid gland samples
hsa-miR-103a-3p		hsa-miR-211		hsa-miR-296-5p		hsa-miR-425-5p		hsa-miR-577		hsa-miR-1233		hsa-miR-1267		hsa-miR-1825		U6 snRNA
Ct	ΔCt	Ct	ΔCt	Ct	ΔCt	Ct	ΔCt	Ct	ΔCt	Ct	ΔCt	Ct	ΔCt	Ct	ΔCt	Ct
40	15.065	40	15.065	40	15.065	40	15.065	34.51	9.575	40	15.065	40	15.065	26.5325	1.5975	24.935
40	15.535	40	15.535	35.86	11.395	33.795	9.33	34.44	9.975	40	15.535	31.64	7.175	29.4075	4.9425	24.465
40	15.195	40	15.195	40	15.195	40	15.195	34.9	10.095	40	15.195	40	15.195	36.5975	11.7925	24.805
40	15.915	40	15.915	31.21	7.125	40	15.915	32.49	8.405	40	15.915	29.54	5.455	40	15.915	24.085
40	16.16	40	16.16	30.265	6.425	40	16.16	32.42	8.58	40	16.16	28.02	4.18	35.1	11.26	23.84
40	14.79	29.41	4.2	35.1	9.89	29.985	4.775	35.76	10.55	40	14.79	29.33	4.12	40	14.79	25.21
40	15.385	40	15.385	40	15.385	40	15.385	34.58	9.965	40	15.385	40	15.385	27.6925	3.0775	24.615
30.085	6.975	40	16.89	40	16.89	29.75	6.64	34.175	11.065	40	16.89	31.675	8.565	28.12	5.01	23.11
40	16.285	40	16.285	40	16.285	30.995	7.28	35.78	12.065	40	16.285	34.69	10.975	30.734	7.019	23.715
40	16.73	40	16.73	40	16.73	30.695	7.425	33.48	10.21	40	16.73	40	16.73	27.965	4.695	23.27
40	16.16	40	16.16	40	16.16	35.48	11.64	37.12	13.28	40	16.16	32.68	8.84	33.164	9.324	23.84
40	16.285	40	16.285	40	16.285	34.43	10.715	34.755	11.04	40	16.285	40	16.285	33.1425	9.4275	23.715
40	15.035	40	15.035	35.68	10.715	27.245	2.28	35.95	10.985	40	15.035	29.175	4.21	28.6925	3.7275	24.965
30.15	5.02	39.055	13.925	30.765	5.635	26.695	1.565	32.06	6.93	40	14.87	29.85	4.72	27.185	2.055	25.13
